# Supplementary material for: Steamed panax notoginseng mitigates CA-MRSA USA300-induced necroptosis in human neutrophils
Source: Front Pharmacol. 2025 May 30;16:1546652. doi: 10.3389/fphar.2025.1546652 (PMC12163054; doi:10.3389/fphar.2025.1546652)
Supplement: Supplementary file 2 [file DataSheet3.xlsx]

## Sheet: Sheet1
Gene_id	readcount_SQ	readcount_Control	log2FoldChange	pval	padj	chromosome	start	end	length	gene_name	product
gene-KQ76_RS00025	1091.28	523.245	1.0599	0.00087634	0.0097628	NZ_CP009361.1	5061	6995	1935	gyrB	DNA topoisomerase (ATP-hydrolyzing) subunit B
gene-KQ76_RS00030	923.551	432.954	1.0925	0.00061776	0.007495	NZ_CP009361.1	7032	9692	2661	gyrA	DNA gyrase subunit A
gene-KQ76_RS00040	59.4315	265.157	-2.1496	6.11e-05	0.0010093	NZ_CP009361.1	10918	12432	1515	hutH	histidine ammonia-lyase
gene-KQ76_RS00245	11.197	51.2835	-2.2173	0.0027259	0.024509	NZ_CP009361.1	56720	57706	987	KQ76_RS00245	phosphatidylinositol-specific phospholipase C
gene-KQ76_RS00260	292.661	107.773	1.4352	0.0034293	0.029142	NZ_CP009361.1	61179	62357	1179	KQ76_RS00260	M20 family metallopeptidase
gene-KQ76_RS00275	5961.02	361.619	4.0423	1.02e-22	2.29e-20	NZ_CP009361.1	66219	67994	1776	KQ76_RS00275	oleate hydratase
gene-KQ76_RS00370	6943.62	1860.23	1.9	0.00016637	0.0023934	NZ_CP009361.1	89524	90300	777	KQ76_RS00370	(S)-acetoin forming diacetyl reductase
gene-KQ76_RS00490	31.3022	142.588	-2.1886	2.1e-05	0.00037733	NZ_CP009361.1	115783	116451	669	capA	capsular polysaccharide type 5/8 biosynthesis protein CapA
gene-KQ76_RS00495	19.0099	71.7383	-1.8689	0.00072563	0.0084314	NZ_CP009361.1	116467	117153	687	cap8B	type 8 capsular polysaccharide synthesis protein Cap8B
gene-KQ76_RS00500	70.7753	376.114	-2.408	2.53e-08	1.02e-06	NZ_CP009361.1	117156	117920	765	cap8C	type 8 capsular polysaccharide synthesis protein Cap8C
gene-KQ76_RS00505	138.39	539.909	-1.9726	7.63e-06	0.00016531	NZ_CP009361.1	117940	119763	1824	cap8D	type 8 capsular polysaccharide synthesis protein Cap8D
gene-KQ76_RS00510	83.6987	247.816	-1.5757	0.0010073	0.010907	NZ_CP009361.1	119753	120781	1029	cap8E	type 8 capsular polysaccharide synthesis protein Cap8E
gene-KQ76_RS00515	138.351	356.038	-1.3731	0.00407	0.032271	NZ_CP009361.1	120794	121903	1110	cap8F	type 8 capsular polysaccharide synthesis protein Cap8F
gene-KQ76_RS00520	160.049	400.838	-1.3313	0.0029393	0.02585	NZ_CP009361.1	121907	123031	1125	cap8G	type 8 capsular polysaccharide synthesis protein Cap8G
gene-KQ76_RS00525	18.3713	55.643	-1.5957	0.0012557	0.013103	NZ_CP009361.1	123034	124113	1080	cap8H	type 8 capsular polysaccharide synthesis protein Cap8H
gene-KQ76_RS00530	6.32821	27.3151	-2.1378	0.0022502	0.021277	NZ_CP009361.1	124106	125500	1395	cap8I	type 8 capsular polysaccharide synthesis protein Cap8I
gene-KQ76_RS00535	8.67679	44.1179	-2.2697	0.00027411	0.0037164	NZ_CP009361.1	125497	126054	558	cap8J	type 8 capsular polysaccharide synthesis protein Cap8J
gene-KQ76_RS00545	87.0435	231.936	-1.427	0.00072843	0.0084314	NZ_CP009361.1	127335	128540	1206	cap8L	type 8 capsular polysaccharide synthesis protein Cap8L
gene-KQ76_RS00580	281.34	880.427	-1.6442	0.00028162	0.0037813	NZ_CP009361.1	133741	135228	1488	KQ76_RS00580	aldehyde dehydrogenase family protein
gene-KQ76_RS00585	53.6317	152.415	-1.5161	0.00072437	0.0084314	NZ_CP009361.1	135875	136834	960	KQ76_RS00585	cation diffusion facilitator family transporter
gene-KQ76_RS00600	9.00362	0.961969	3.2033	0.0042289	0.0334	NZ_CP009361.1	138132	138872	741	KQ76_RS00600	ABC transporter ATP-binding protein
gene-KQ76_RS00620	63.3171	18.8758	1.7475	0.0062933	0.046428	NZ_CP009361.1	141876	142235	360	KQ76_RS00620	DUF2294 domain-containing protein
gene-KQ76_RS00645	324.839	129.2	1.3296	0.0010466	0.011272	NZ_CP009361.1	153678	154157	480	KQ76_RS00645	YagU family protein
gene-KQ76_RS00660	29.0812	7.84229	1.8565	0.0067252	0.049233	NZ_CP009361.1	156480	157511	1032	argC	N-acetyl-gamma-glutamyl-phosphate reductase
gene-KQ76_RS00810	49.1844	171.712	-1.7924	0.0010933	0.01165	NZ_CP009361.1	196601	198157	1557	KQ76_RS00810	sensor histidine kinase
gene-KQ76_RS00815	35.8535	109.423	-1.6154	0.0029357	0.02585	NZ_CP009361.1	198154	199122	969	KQ76_RS00815	ABC transporter substrate-binding protein
gene-KQ76_RS00895	626.859	254.918	1.2993	0.001608	0.016274	NZ_CP009361.1	218898	220373	1476	KQ76_RS00895	ABC transporter substrate-binding protein
gene-KQ76_RS00910	1724.07	509.669	1.7584	9.9e-06	0.00020144	NZ_CP009361.1	221282	222427	1146	KQ76_RS00910	FAD-binding oxidoreductase
gene-KQ76_RS00920	5580.96	1320.85	2.0789	8.5e-09	4.07e-07	NZ_CP009361.1	223000	223953	954	KQ76_RS00920	L-lactate dehydrogenase
gene-KQ76_RS00975	29.1304	9.12197	1.6671	0.005531	0.04141	NZ_CP009361.1	233020	234063	1044	KQ76_RS00975	galactitol-1-phosphate 5-dehydrogenase
gene-KQ76_RS01040	6.94285	43.1524	-2.5944	0.0015093	0.015588	NZ_CP009361.1	249332	249775	444	lrgA	antiholin-like murein hydrolase modulator LrgA
gene-KQ76_RS01065	269.425	101.836	1.4023	0.0021985	0.021084	NZ_CP009361.1	254985	256421	1437	KQ76_RS01065	6-phospho-beta-glucosidase
gene-KQ76_RS01155	16746.9	348.635	5.5856	3.26e-23	8.21e-21	NZ_CP009361.1	272049	272342	294	esxA	WXG100 family type VII secretion effector EsxA
gene-KQ76_RS01320	38.6424	376.194	-3.2777	6.45e-08	2.41e-06	NZ_CP009361.1	301728	302846	1119	KQ76_RS01320	winged helix-turn-helix transcriptional regulator
gene-KQ76_RS01330	30.9444	242.666	-2.954	5.08e-06	0.00011623	NZ_CP009361.1	303755	304975	1221	KQ76_RS01330	NupC/NupG family nucleoside CNT transporter
gene-KQ76_RS01345	10.8367	56.3359	-2.3515	0.00024922	0.0034144	NZ_CP009361.1	307691	308551	861	KQ76_RS01345	ROK family protein
gene-KQ76_RS01355	14.2806	86.7268	-2.588	8.61e-07	2.37e-05	NZ_CP009361.1	309768	310436	669	KQ76_RS01355	N-acetylmannosamine-6-phosphate 2-epimerase
gene-KQ76_RS01365	3113.74	79753.5	-4.6791	7.83e-29	2.63e-26	NZ_CP009361.1	312292	314367	2076	lip2	YSIRK domain-containing triacylglycerol lipase Lip2/Geh
gene-KQ76_RS01385	31.0801	168.966	-2.4639	4.23e-05	0.00071659	NZ_CP009361.1	317016	318017	1002	KQ76_RS01385	LLM class flavin-dependent oxidoreductase
gene-KQ76_RS01395	11.9358	107.356	-3.1134	3.68e-05	0.00062839	NZ_CP009361.1	318384	319184	801	KQ76_RS01395	protein-ADP-ribose hydrolase
gene-KQ76_RS01400	29.5694	211.314	-2.8436	2.62e-05	0.00045561	NZ_CP009361.1	319174	320118	945	KQ76_RS01400	NAD-dependent deacetylase
gene-KQ76_RS01405	9.02757	87.7103	-3.2496	8.55e-06	0.00017746	NZ_CP009361.1	320096	321118	1023	KQ76_RS01405	lipoate--protein ligase
gene-KQ76_RS01410	25.9142	85.77	-1.7574	0.0015537	0.015884	NZ_CP009361.1	321434	322459	1026	KQ76_RS01410	aldehyde reductase
gene-KQ76_RS01450	13.3833	56.8586	-2.0466	0.0024769	0.022883	NZ_CP009361.1	329326	330684	1359	glpT	glycerol-3-phosphate transporter
gene-KQ76_RS01460	383.184	154.368	1.3094	0.0033877	0.029099	NZ_CP009361.1	331936	332997	1062	KQ76_RS01460	LLM class flavin-dependent oxidoreductase
gene-KQ76_RS01465	125.378	38.6685	1.6915	0.00023707	0.0032702	NZ_CP009361.1	333011	333577	567	KQ76_RS01465	NAD(P)H-dependent oxidoreductase
gene-KQ76_RS01560	45.1066	7.55059	2.5843	0.00011754	0.0017799	NZ_CP009361.1	350326	352167	1842	KQ76_RS01560	bifunctional homocysteine S-methyltransferase/methylenetetrahydrofolate reductase
gene-KQ76_RS01565	32.4034	4.91787	2.7045	0.00035581	0.0046668	NZ_CP009361.1	352136	353296	1161	KQ76_RS01565	PLP-dependent aspartate aminotransferase family protein
gene-KQ76_RS01740	241.088	75.9269	1.6647	0.0019305	0.01888	NZ_CP009361.1	377559	378131	573	KQ76_RS01740	PepSY domain-containing protein
gene-KQ76_RS01770	262.417	103.092	1.3462	0.0034811	0.029458	NZ_CP009361.1	380807	381433	627	KQ76_RS01770	NDxxF motif lipoprotein
gene-KQ76_RS01790	137.572	42.9277	1.6791	1.95e-05	0.00035431	NZ_CP009361.1	385839	386594	756	KQ76_RS01790	NADPH-dependent oxidoreductase
gene-KQ76_RS01865	48.9827	3.90618	3.6371	1.27e-08	5.93e-07	NZ_CP009361.1	401463	401822	360	KQ76_RS01865	DUF1304 domain-containing protein
gene-KQ76_RS01870	290.904	68.5889	2.0788	1.18e-06	3.18e-05	NZ_CP009361.1	401841	402686	846	KQ76_RS01870	SDR family oxidoreductase
gene-KQ76_RS01985	75.2716	23.8889	1.6442	0.0008555	0.0096256	NZ_CP009361.1	424037	425364	1328	KQ76_RS01985	hypothetical protein
gene-KQ76_RS02075	39.7879	4.12091	3.2338	6.4e-06	0.00014162	NZ_CP009361.1	442394	443236	843	gmpC	dipeptide ABC transporter glycylmethionine-binding lipoprotein
gene-KQ76_RS02115	1227.32	193.916	2.6613	2.24e-08	9.6e-07	NZ_CP009361.1	449296	453795	4500	gltB	glutamate synthase large subunit
gene-KQ76_RS02120	908.615	72.617	3.6431	2.06e-10	1.34e-08	NZ_CP009361.1	453813	455276	1464	KQ76_RS02120	glutamate synthase subunit beta
gene-KQ76_RS02195	678.384	223.679	1.5988	0.0011861	0.012542	NZ_CP009361.1	472400	472729	330	KQ76_RS02195	cyclic-di-AMP receptor
gene-KQ76_RS02365	6279.38	347.659	4.1741	1.88e-14	2.52e-12	NZ_CP009361.1	502646	503578	933	cysK	cysteine synthase A
gene-KQ76_RS02480	50.851	265.124	-2.4103	8.42e-07	2.37e-05	NZ_CP009361.1	521713	522600	888	pdxS	pyridoxal 5'-phosphate synthase lyase subunit PdxS
gene-KQ76_RS02485	27.7472	187.036	-2.7713	6.56e-09	3.22e-07	NZ_CP009361.1	522604	523164	561	pdxT	pyridoxal 5'-phosphate synthase glutaminase subunit PdxT
gene-KQ76_RS02650	492.61	77.3766	2.667	1.11e-07	3.91e-06	NZ_CP009361.1	559178	560056	879	hchA	protein deglycase HchA
gene-KQ76_RS02660	60.1688	194.42	-1.6982	1.87e-05	0.00034212	NZ_CP009361.1	562065	563030	966	KQ76_RS02660	NAD-dependent epimerase/dehydratase family protein
gene-KQ76_RS02700	34.2987	8.94451	1.9542	0.00062221	0.0075037	NZ_CP009361.1	569333	572209	2877	sdrC	MSCRAMM family adhesin SdrC
gene-KQ76_RS02705	254.748	96.0068	1.4131	0.0019311	0.01888	NZ_CP009361.1	572573	576589	4017	sdrD	MSCRAMM family adhesin SdrD
gene-KQ76_RS02710	61.7373	373.145	-2.5729	1.38e-08	6.17e-07	NZ_CP009361.1	576986	580489	3504	sdrE	MSCRAMM family adhesin SdrE
gene-KQ76_RS02770	196.015	14.2607	3.775	2.14e-13	2.39e-11	NZ_CP009361.1	592789	593928	1140	KQ76_RS02770	thiolase family protein
gene-KQ76_RS02815	26.178	2.92069	3.167	6.22e-05	0.0010184	NZ_CP009361.1	599741	600193	453	KQ76_RS02815	threonine/serine exporter family protein
gene-KQ76_RS02940	115.162	253.629	-1.1409	0.0044018	0.03463	NZ_CP009361.1	621313	622974	1662	argS	arginine--tRNA ligase
gene-KQ76_RS03040	41.1482	14.9161	1.4438	0.0052718	0.040111	NZ_CP009361.1	639555	639992	438	mnhG2	Na+/H+ antiporter Mnh2 subunit G
gene-KQ76_RS03045	254.919	96.149	1.4058	0.00057314	0.0070385	NZ_CP009361.1	640332	642374	2043	KQ76_RS03045	sodium:proton antiporter
gene-KQ76_RS03160	202.988	72.6674	1.4779	0.00079916	0.009145	NZ_CP009361.1	665972	666556	585	dhaL	dihydroxyacetone kinase subunit DhaL
gene-KQ76_RS03165	90.9524	9.52149	3.2241	8.58e-07	2.37e-05	NZ_CP009361.1	666549	666911	363	dhaM	dihydroxyacetone kinase phosphoryl donor subunit DhaM
gene-KQ76_RS03195	136.728	42.7748	1.6731	6.53e-05	0.0010611	NZ_CP009361.1	671196	671702	507	KQ76_RS03195	GNAT family N-acetyltransferase
gene-KQ76_RS03340	84.2158	284.534	-1.7525	9.81e-06	0.00020144	NZ_CP009361.1	698457	700088	1632	KQ76_RS03340	ABC transporter ATP-binding protein/permease
gene-KQ76_RS03345	71.5833	187.298	-1.3758	0.00071192	0.0084314	NZ_CP009361.1	700085	701758	1674	KQ76_RS03345	amino acid ABC transporter ATP-binding/permease protein
gene-KQ76_RS03350	154.609	588.796	-1.928	2.42e-08	9.99e-07	NZ_CP009361.1	701885	702328	444	mgrA	HTH-type transcriptional regulator MgrA
gene-KQ76_RS03440	2510.72	436.712	2.5224	2.17e-07	7.16e-06	NZ_CP009361.1	719715	720554	840	KQ76_RS03440	aldo/keto reductase
gene-KQ76_RS03445	1664.79	227.794	2.8679	4.88e-09	2.52e-07	NZ_CP009361.1	720686	721669	984	csbB	lipoteichoic acid-specific glycosylation protein CsbB
gene-KQ76_RS03595	519.796	2147.38	-2.0464	0.00015941	0.0023098	NZ_CP009361.1	751649	752620	972	nrdF	class 1b ribonucleoside-diphosphate reductase subunit beta
gene-KQ76_RS03685	72.0926	149.938	-1.0566	0.0050887	0.038972	NZ_CP009361.1	768339	769205	867	fakB1	fatty acid kinase binding subunit FakB1
gene-KQ76_RS03820	692.468	288.527	1.2627	0.0038511	0.030901	NZ_CP009361.1	799058	800071	1014	KQ76_RS03820	sugar-binding transcriptional regulator
gene-KQ76_RS03825	2683.81	874.062	1.6182	0.00053493	0.0066095	NZ_CP009361.1	800124	801134	1011	gap	type I glyceraldehyde-3-phosphate dehydrogenase
gene-KQ76_RS03830	781.869	291.014	1.4249	0.0025683	0.023512	NZ_CP009361.1	801273	802463	1191	KQ76_RS03830	phosphoglycerate kinase
gene-KQ76_RS03835	858.9	178.882	2.2614	1.28e-05	0.0002524	NZ_CP009361.1	802585	803346	762	tpiA	triose-phosphate isomerase
gene-KQ76_RS03840	3094.53	727.215	2.0888	3.22e-05	0.00055384	NZ_CP009361.1	803349	804866	1518	gpmI	2%2C3-bisphosphoglycerate-independent phosphoglycerate mutase
gene-KQ76_RS03845	6400.83	2400.55	1.4147	0.00089379	0.0098595	NZ_CP009361.1	804996	806300	1305	eno	phosphopyruvate hydratase
gene-KQ76_RS03920	22.1113	237.716	-3.4185	7.41e-08	2.71e-06	NZ_CP009361.1	823193	823879	687	KQ76_RS03920	thermonuclease family protein
gene-KQ76_RS04030	106.091	39.8593	1.4169	0.0067469	0.049233	NZ_CP009361.1	836130	837155	1026	KQ76_RS04030	methionine ABC transporter ATP-binding protein
gene-KQ76_RS04040	361.697	64.5986	2.483	1.97e-06	5.03e-05	NZ_CP009361.1	837861	838682	822	KQ76_RS04040	MetQ/NlpA family ABC transporter substrate-binding protein
gene-KQ76_RS04155	1190.57	495.749	1.2638	0.0039581	0.031634	NZ_CP009361.1	857839	859296	1458	dltA	D-alanine--poly(phosphoribitol) ligase subunit DltA
gene-KQ76_RS04435	228.094	100.459	1.1795	0.0011949	0.012542	NZ_CP009361.1	921447	922529	1083	KQ76_RS04435	ABC transporter ATP-binding protein
gene-KQ76_RS04445	299.093	120.051	1.3136	0.00034273	0.0045412	NZ_CP009361.1	923479	925134	1656	KQ76_RS04445	peptide ABC transporter substrate-binding protein
gene-KQ76_RS04580	34.8799	10.6872	1.7152	0.0015942	0.016216	NZ_CP009361.1	952192	953760	1569	KQ76_RS04580	alanine:cation symporter family protein
gene-KQ76_RS04605	173.101	75.0306	1.1991	0.0046163	0.036169	NZ_CP009361.1	957769	958959	1191	KQ76_RS04605	MFS transporter
gene-KQ76_RS04630	122.681	38.346	1.6734	0.00089587	0.0098595	NZ_CP009361.1	964133	964936	804	KQ76_RS04630	TerC family protein
gene-KQ76_RS04660	13.0742	55.1889	-2.0569	0.00095556	0.010403	NZ_CP009361.1	970993	971562	570	KQ76_RS04660	competence protein ComK
gene-KQ76_RS04665	1136.88	144.4	2.9754	3.46e-07	1.07e-05	NZ_CP009361.1	971772	971990	219	KQ76_RS04665	IDEAL domain-containing protein
gene-KQ76_RS04830	45.9077	121.196	-1.3745	0.0033831	0.029099	NZ_CP009361.1	997286	998224	939	KQ76_RS04830	1%2C4-dihydroxy-2-naphthoate polyprenyltransferase
gene-KQ76_RS04860	36.6209	163.743	-2.1632	0.00010091	0.0015514	NZ_CP009361.1	1003634	1004815	1182	sspB	cysteine protease staphopain B
gene-KQ76_RS04865	37.1338	210.447	-2.5248	1.82e-05	0.00033712	NZ_CP009361.1	1004897	1005970	1074	sspA	Glu-specific serine endopeptidase SspA
gene-KQ76_RS04895	807.29	2053.72	-1.3471	0.0049797	0.038426	NZ_CP009361.1	1009637	1013413	3777	KQ76_RS04895	glucosaminidase domain-containing protein
gene-KQ76_RS04965	38.3932	761.945	-4.3063	0.00066919	0.0080223	NZ_CP009361.1	1025181	1026305	1125	purK	5-(carboxyamino)imidazole ribonucleotide synthase
gene-KQ76_RS04970	5.58364	45.5766	-2.9805	0.0036046	0.029671	NZ_CP009361.1	1026309	1027013	705	KQ76_RS04970	phosphoribosylaminoimidazolesuccinocarboxamide synthase
gene-KQ76_RS04975	3.1253	69.9072	-4.5334	0.003581	0.029671	NZ_CP009361.1	1027013	1027276	264	purS	phosphoribosylformylglycinamidine synthase subunit PurS
gene-KQ76_RS04980	13.4906	271.523	-4.3332	0.00081709	0.0092972	NZ_CP009361.1	1027278	1027949	672	purQ	phosphoribosylformylglycinamidine synthase I
gene-KQ76_RS05015	65.7595	524.664	-3.0004	1.57e-07	5.44e-06	NZ_CP009361.1	1036214	1037020	807	KQ76_RS05015	energy-coupling factor transporter transmembrane protein EcfT
gene-KQ76_RS05020	515.725	2981.41	-2.5321	2.79e-06	6.77e-05	NZ_CP009361.1	1037013	1038413	1401	KQ76_RS05020	energy-coupling factor ABC transporter ATP-binding protein
gene-KQ76_RS05025	200.363	1035.23	-2.3719	1.7e-05	0.00032359	NZ_CP009361.1	1038428	1039003	576	KQ76_RS05025	ECF transporter S component
gene-KQ76_RS05160	106.978	316.673	-1.5585	0.00014277	0.0020989	NZ_CP009361.1	1062528	1063601	1074	KQ76_RS05160	spermidine/putrescine ABC transporter substrate-binding protein
gene-KQ76_RS05165	315.362	840.28	-1.414	6.54e-06	0.00014313	NZ_CP009361.1	1063675	1064694	1020	KQ76_RS05165	DUF4064 domain-containing protein
gene-KQ76_RS05480	0	17.0015	-5.7459	9.65e-05	0.0015068	NZ_CP009361.1	1121454	1122413	960	hyl	alpha-hemolysin
gene-KQ76_RS05550	0.899785	65.2744	-5.9214	4.43e-06	0.00010377	NZ_CP009361.1	1135367	1135501	135	psm-beta	beta-class phenol-soluble modulin
gene-KQ76_RS05800	5825.9	1649.69	1.8202	0.00052597	0.0065865	NZ_CP009361.1	1190158	1190346	189	rpmB	50S ribosomal protein L28
gene-KQ76_RS05845	40.5841	105.208	-1.3538	0.0019884	0.019346	NZ_CP009361.1	1198855	1199088	234	KQ76_RS05845	acyl carrier protein
gene-KQ76_RS06190	101.162	261.392	-1.3654	0.00046854	0.0059349	NZ_CP009361.1	1279627	1280445	819	KQ76_RS06190	aquaporin family protein
gene-KQ76_RS06195	217.327	525.581	-1.2694	0.00087739	0.0097628	NZ_CP009361.1	1280575	1282071	1497	glpK	glycerol kinase GlpK
gene-KQ76_RS06415	50.9456	3.01378	4.0696	4.4e-11	3.17e-09	NZ_CP009361.1	1313901	1315283	1383	KQ76_RS06415	aspartate kinase
gene-KQ76_RS06420	703.872	80.1315	3.1361	4.15e-15	5.97e-13	NZ_CP009361.1	1315474	1316754	1281	KQ76_RS06420	homoserine dehydrogenase
gene-KQ76_RS06425	237.455	38.5497	2.6269	4.15e-10	2.46e-08	NZ_CP009361.1	1316760	1317821	1062	thrC	threonine synthase
gene-KQ76_RS06430	318.616	41.4035	2.9494	2.96e-12	2.59e-10	NZ_CP009361.1	1317823	1318737	915	thrB	homoserine kinase
gene-KQ76_RS06435	153.709	74.2308	1.0548	0.0050892	0.038972	NZ_CP009361.1	1318795	1319598	804	KQ76_RS06435	Cof-type HAD-IIB family hydrolase
gene-KQ76_RS06455	794.746	210.167	1.9177	0.00013932	0.0020785	NZ_CP009361.1	1322081	1323598	1518	KQ76_RS06455	catalase
gene-KQ76_RS06615	150.327	18.3568	3.022	5.58e-08	2.12e-06	NZ_CP009361.1	1359574	1359759	186	KQ76_RS06615	4-oxalocrotonate tautomerase
gene-KQ76_RS06620	87.8184	225.312	-1.3576	0.0016751	0.016785	NZ_CP009361.1	1359907	1361169	1263	KQ76_RS06620	Y-family DNA polymerase
gene-KQ76_RS06760	61.206	10.0492	2.6065	4.19e-07	1.28e-05	NZ_CP009361.1	1389777	1390982	1206	KQ76_RS06760	aspartate kinase
gene-KQ76_RS06765	52.7869	16.4069	1.6888	0.002234	0.021223	NZ_CP009361.1	1391046	1392035	990	KQ76_RS06765	aspartate-semialdehyde dehydrogenase
gene-KQ76_RS06770	102.445	25.4037	2.0149	5.58e-06	0.00012637	NZ_CP009361.1	1392037	1392924	888	dapA	4-hydroxy-tetrahydrodipicolinate synthase
gene-KQ76_RS06775	45.6984	7.83725	2.5212	2.12e-05	0.00037787	NZ_CP009361.1	1392921	1393643	723	dapB	4-hydroxy-tetrahydrodipicolinate reductase
gene-KQ76_RS06780	56.4599	10.2129	2.4526	1.75e-05	0.00032621	NZ_CP009361.1	1393670	1394389	720	dapD	2%2C3%2C4%2C5-tetrahydropyridine-2%2C6-dicarboxylate N-acetyltransferase
gene-KQ76_RS06835	7.3056	32.4441	-2.098	0.0037388	0.030609	NZ_CP009361.1	1401856	1403199	1344	brnQ	branched-chain amino acid transport system II carrier protein
gene-KQ76_RS06990	854.045	346.581	1.2996	0.00068994	0.0082221	NZ_CP009361.1	1429063	1459320	30258	ebh	hyperosmolarity resistance protein Ebh
gene-KQ76_RS07000	444.827	112.65	1.9779	6.64e-07	2e-05	NZ_CP009361.1	1461269	1462591	1323	KQ76_RS07000	amino acid permease
gene-KQ76_RS07175	3427.99	879.246	1.9627	0.00029876	0.0039848	NZ_CP009361.1	1499996	1500268	273	KQ76_RS07175	HU family DNA-binding protein
gene-KQ76_RS07285	14.764	73.2802	-2.28	0.00038415	0.0049595	NZ_CP009361.1	1517188	1518171	984	lukF-PV	Panton-Valentine bi-component leukocidin subunit F
gene-KQ76_RS07290	26.3011	95.5794	-1.8522	0.0023219	0.021785	NZ_CP009361.1	1518167	1519105	939	lukS-PV	Panton-Valentine bi-component leukocidin subunit S
gene-KQ76_RS07440	28.6111	4.97617	2.5022	0.00040658	0.0052156	NZ_CP009361.1	1543769	1543969	201	KQ76_RS07440	hypothetical protein
gene-KQ76_RS07855	244.184	841.747	-1.7865	1.3e-05	0.00025328	NZ_CP009361.1	1605068	1606540	1473	gcvPB	aminomethyl-transferring glycine dehydrogenase subunit GcvPB
gene-KQ76_RS07860	266.662	763.382	-1.5176	0.00027495	0.0037164	NZ_CP009361.1	1606533	1607879	1347	gcvPA	aminomethyl-transferring glycine dehydrogenase subunit GcvPA
gene-KQ76_RS07865	64.3837	178.111	-1.4692	0.00083944	0.0094979	NZ_CP009361.1	1607899	1608990	1092	gcvT	glycine cleavage system aminomethyltransferase GcvT
gene-KQ76_RS07935	23.0456	74.6398	-1.6803	0.001888	0.01864	NZ_CP009361.1	1617015	1617554	540	KQ76_RS07935	5-formyltetrahydrofolate cyclo-ligase
gene-KQ76_RS07950	2190.95	877.749	1.3194	0.00017403	0.0024682	NZ_CP009361.1	1620221	1620820	600	KQ76_RS07950	superoxide dismutase
gene-KQ76_RS08010	15517.4	422.06	5.2001	2.19e-33	1.47e-30	NZ_CP009361.1	1632557	1633948	1392	KQ76_RS08010	glycine--tRNA ligase
gene-KQ76_RS08025	165.965	64.1476	1.3603	0.0054943	0.041289	NZ_CP009361.1	1635773	1636177	405	cdd	cytidine deaminase
gene-KQ76_RS08085	62745.5	7508.83	3.0628	3.66e-13	3.88e-11	NZ_CP009361.1	1645695	1647527	1833	dnaK	molecular chaperone DnaK
gene-KQ76_RS08090	14671.4	1264.9	3.5358	5.94e-19	9.97e-17	NZ_CP009361.1	1647596	1648222	627	grpE	nucleotide exchange factor GrpE
gene-KQ76_RS08095	4499.71	601.06	2.9038	2.23e-12	2.04e-10	NZ_CP009361.1	1648254	1649231	978	hrcA	heat-inducible transcriptional repressor HrcA
gene-KQ76_RS08205	49.4824	10.851	2.1707	0.00011376	0.0017358	NZ_CP009361.1	1667193	1668425	1233	KQ76_RS08205	divalent metal cation transporter
gene-KQ76_RS08240	67.9458	192.886	-1.5068	8.48e-05	0.0013336	NZ_CP009361.1	1673579	1674202	624	udk	uridine kinase
gene-KQ76_RS08575	1397.95	364.315	1.9405	1.51e-06	3.96e-05	NZ_CP009361.1	1739372	1741309	1938	thrS	threonine--tRNA ligase
gene-KQ76_RS08625	280.362	659.32	-1.234	0.0023256	0.021785	NZ_CP009361.1	1752356	1754017	1662	KQ76_RS08625	HAMP domain-containing sensor histidine kinase
gene-KQ76_RS08630	116.912	369.04	-1.6648	9.75e-05	0.0015099	NZ_CP009361.1	1754020	1754721	702	KQ76_RS08630	response regulator transcription factor
gene-KQ76_RS08640	1638.63	369.846	2.1461	1.78e-07	6.06e-06	NZ_CP009361.1	1755111	1756379	1269	icd	NADP-dependent isocitrate dehydrogenase
gene-KQ76_RS08720	547960	6900.17	6.3113	5.07e-41	5.11e-38	NZ_CP009361.1	1776477	1776977	501	KQ76_RS08720	universal stress protein
gene-KQ76_RS08880	293.488	131.152	1.1633	0.0022282	0.021223	NZ_CP009361.1	1809543	1810634	1092	KQ76_RS08880	bifunctional 3-deoxy-7-phosphoheptulonate synthase/chorismate mutase
gene-KQ76_RS09025	185.853	595.605	-1.6775	1.75e-05	0.00032621	NZ_CP009361.1	1847245	1848246	1002	KQ76_RS09025	proline dehydrogenase
gene-KQ76_RS09030	6.64684	61.8699	-3.2215	0.00052823	0.0065865	NZ_CP009361.1	1848368	1848832	465	ribE	6%2C7-dimethyl-8-ribityllumazine synthase
gene-KQ76_RS09035	37.1243	417.838	-3.4975	0.0033953	0.029099	NZ_CP009361.1	1848845	1850026	1182	ribB	3%2C4-dihydroxy-2-butanone-4-phosphate synthase
gene-KQ76_RS09040	16.8128	187.274	-3.483	0.0060727	0.044965	NZ_CP009361.1	1850037	1850669	633	ribE	riboflavin synthase
gene-KQ76_RS09045	59.0304	662.081	-3.488	2.6e-06	6.47e-05	NZ_CP009361.1	1850676	1851719	1044	ribD	bifunctional diaminohydroxyphosphoribosylaminopyrimidine deaminase/5-amino-6-(5-phosphoribosylamino)uracil reductase RibD
gene-KQ76_RS09175	231.654	99.8975	1.2132	0.0017361	0.01731	NZ_CP009361.1	1874923	1875918	996	KQ76_RS09175	DUF4352 domain-containing protein
gene-KQ76_RS09500	55.2942	139.045	-1.3192	0.0038408	0.030901	NZ_CP009361.1	1931436	1932257	822	KQ76_RS09500	RluA family pseudouridine synthase
gene-KQ76_RS09820	182.407	44.0968	2.039	8.08e-06	0.00017135	NZ_CP009361.1	1970504	1970779	276	KQ76_RS09820	YtxH domain-containing protein
gene-KQ76_RS09905	139.315	38.4924	1.8437	8.52e-06	0.00017746	NZ_CP009361.1	1982542	1983612	1071	dinB	DNA polymerase IV
gene-KQ76_RS09910	178.589	40.8806	2.1298	0.00013071	0.0019646	NZ_CP009361.1	1983859	1984389	531	KQ76_RS09910	DUF3267 domain-containing protein
gene-KQ76_RS09915	1181.6	274.208	2.1066	4.39e-05	0.00073595	NZ_CP009361.1	1984559	1985920	1362	rlmD	23S rRNA (uracil(1939)-C(5))-methyltransferase RlmD
gene-KQ76_RS10035	163.146	426	-1.3858	0.00094757	0.010372	NZ_CP009361.1	2012544	2013104	561	KQ76_RS10035	cysteine hydrolase
gene-KQ76_RS10040	384.808	786.869	-1.032	0.003578	0.029671	NZ_CP009361.1	2013157	2014086	930	KQ76_RS10040	manganese-dependent inorganic pyrophosphatase
gene-KQ76_RS10065	62.7963	1.51806	5.353	9.18e-14	1.09e-11	NZ_CP009361.1	2017759	2017932	174	KQ76_RS10065	hypothetical protein
gene-KQ76_RS10100	31.6328	133.082	-2.0687	0.0031893	0.027806	NZ_CP009361.1	2022948	2023820	873	pmtC	phenol-soluble modulin export ABC transporter ATP-binding protein PmtC
gene-KQ76_RS10110	58.361	266.436	-2.1909	0.0011957	0.012542	NZ_CP009361.1	2024498	2025394	897	pmtA	phenol-soluble modulin export ABC transporter ATP-binding protein PmtA
gene-KQ76_RS10125	159.721	16.2506	3.2915	4.46e-12	3.59e-10	NZ_CP009361.1	2026447	2026545	99	KQ76_RS10125	hypothetical protein
gene-KQ76_RS10160	1247.49	76.3463	4.0273	5.56e-14	7e-12	NZ_CP009361.1	2034537	2035760	1224	KQ76_RS10160	ArgE/DapE family deacylase
gene-KQ76_RS10295	2531.44	978.121	1.3716	0.002666	0.024078	NZ_CP009361.1	2054409	2056025	1617	groL	chaperonin GroEL
gene-KQ76_RS10300	79.2798	29.5369	1.4139	0.0035672	0.029671	NZ_CP009361.1	2056101	2056385	285	groES	co-chaperone GroES
gene-KQ76_RS10400	89.6298	206.788	-1.2063	0.0037721	0.030757	NZ_CP009361.1	2076549	2077574	1026	tsaD	tRNA (adenosine(37)-N6)-threonylcarbamoyltransferase complex transferase subunit TsaD
gene-KQ76_RS10425	18.5884	4.17934	2.1465	0.0052777	0.040111	NZ_CP009361.1	2079619	2081307	1689	ilvD	dihydroxy-acid dehydratase
gene-KQ76_RS10430	29.6005	7.43503	1.9729	0.0021009	0.020245	NZ_CP009361.1	2081335	2083104	1770	ilvB	biosynthetic-type acetolactate synthase large subunit
gene-KQ76_RS10445	38.4167	5.49007	2.8065	1.52e-05	0.00029179	NZ_CP009361.1	2084529	2086058	1530	KQ76_RS10445	2-isopropylmalate synthase
gene-KQ76_RS10450	24.3235	2.48874	3.3147	8.4e-05	0.0013317	NZ_CP009361.1	2086061	2087107	1047	leuB	3-isopropylmalate dehydrogenase
gene-KQ76_RS10455	54.0767	6.12935	3.1308	3.18e-07	1.02e-05	NZ_CP009361.1	2087121	2088491	1371	leuC	3-isopropylmalate dehydratase large subunit
gene-KQ76_RS10550	28.9373	79.5783	-1.4187	0.0026244	0.023808	NZ_CP009361.1	2105022	2105381	360	acpS	holo-ACP synthase
gene-KQ76_RS10555	37.1413	93.1552	-1.3053	0.0039908	0.031769	NZ_CP009361.1	2105385	2105876	492	KQ76_RS10555	PH domain-containing protein
gene-KQ76_RS10560	97.1456	220.615	-1.1776	0.0010642	0.0114	NZ_CP009361.1	2105869	2107446	1578	KQ76_RS10560	PH domain-containing protein
gene-KQ76_RS10570	176.377	513.048	-1.5438	0.0035424	0.029671	NZ_CP009361.1	2108127	2108687	561	KQ76_RS10570	K(+)-transporting ATPase subunit C
gene-KQ76_RS10575	540.961	3615.84	-2.7415	1.25e-10	8.65e-09	NZ_CP009361.1	2108707	2110734	2028	kdpB	potassium-transporting ATPase subunit KdpB
gene-KQ76_RS10580	266.352	1800.08	-2.7559	2.18e-11	1.63e-09	NZ_CP009361.1	2110753	2112429	1677	kdpA	potassium-transporting ATPase subunit KdpA
gene-KQ76_RS10590	764.322	2778.63	-1.8621	1.01e-07	3.63e-06	NZ_CP009361.1	2112701	2115358	2658	KQ76_RS10590	sensor histidine kinase KdpD
gene-KQ76_RS10595	151.621	567.761	-1.9023	1.31e-06	3.46e-05	NZ_CP009361.1	2115358	2116053	696	KQ76_RS10595	response regulator transcription factor
gene-KQ76_RS10635	18.2735	130.972	-2.819	2.81e-07	9.12e-06	NZ_CP009361.1	2124151	2124444	294	csoR	copper-sensing transcriptional repressor CsoR
gene-KQ76_RS10655	134.3	357.578	-1.407	7.01e-05	0.00113	NZ_CP009361.1	2127382	2128254	873	yidC	membrane protein insertase YidC
gene-KQ76_RS10660	7.56813	56.8752	-2.8793	4.49e-06	0.00010399	NZ_CP009361.1	2128340	2128981	642	thiE	thiamine phosphate synthase
gene-KQ76_RS10665	6.02156	115.458	-4.2392	9.14e-13	9.2e-11	NZ_CP009361.1	2128983	2129774	792	thiM	hydroxyethylthiazole kinase
gene-KQ76_RS10670	11.0001	138.189	-3.6797	7.61e-12	5.89e-10	NZ_CP009361.1	2129758	2130588	831	thiD	bifunctional hydroxymethylpyrimidine kinase/phosphomethylpyrimidine kinase
gene-KQ76_RS10675	1.48094	34.4623	-4.3843	1.36e-05	0.00026342	NZ_CP009361.1	2130581	2131270	690	tenA	thiaminase II
gene-KQ76_RS10690	357.473	1489.63	-2.0632	8.19e-07	2.36e-05	NZ_CP009361.1	2132879	2133274	396	KQ76_RS10690	single-stranded DNA-binding protein
gene-KQ76_RS10920	60.485	152.941	-1.3461	0.0028585	0.025361	NZ_CP009361.1	2173123	2173536	414	KQ76_RS10920	thiol-disulfide oxidoreductase DCC family protein
gene-KQ76_RS10940	1154.2	425.653	1.4377	0.0053756	0.040701	NZ_CP009361.1	2177666	2178331	666	KQ76_RS10940	SDR family oxidoreductase
gene-KQ76_RS10960	615.237	95.7309	2.6827	1.95e-10	1.31e-08	NZ_CP009361.1	2181584	2181688	105	KQ76_RS10960	hypothetical protein
gene-KQ76_RS11105	165.515	385.942	-1.2212	0.0015232	0.015652	NZ_CP009361.1	2218242	2218757	516	KQ76_RS11105	metal-dependent hydrolase
gene-KQ76_RS11290	282.775	43.4655	2.6932	6.87e-07	2.01e-05	NZ_CP009361.1	2254014	2254439	426	KQ76_RS11290	MAP domain-containing protein
gene-KQ76_RS11295	485.683	44.5912	3.4503	3.85e-18	5.96e-16	NZ_CP009361.1	2254830	2255534	705	budA	acetolactate decarboxylase
gene-KQ76_RS11300	782.007	49.1907	3.9904	3.85e-29	1.55e-26	NZ_CP009361.1	2255571	2257235	1665	alsS	acetolactate synthase AlsS
gene-KQ76_RS11370	15.234	2.22802	2.7572	0.0016295	0.01641	NZ_CP009361.1	2267847	2267960	114	rpmJ	50S ribosomal protein L36
gene-KQ76_RS11405	502.591	166.331	1.5932	0.00023253	0.0032297	NZ_CP009361.1	2271533	2271892	360	rplR	50S ribosomal protein L18
gene-KQ76_RS11425	1369.19	509.055	1.4266	0.0020797	0.020137	NZ_CP009361.1	2273122	2273661	540	rplE	50S ribosomal protein L5
gene-KQ76_RS11430	991.037	349.576	1.502	0.0037982	0.030845	NZ_CP009361.1	2273688	2274005	318	rplX	50S ribosomal protein L24
gene-KQ76_RS11435	846.826	354.425	1.2553	0.0056905	0.042447	NZ_CP009361.1	2274041	2274409	369	rplN	50S ribosomal protein L14
gene-KQ76_RS11440	260.414	116.466	1.1581	0.0063774	0.046876	NZ_CP009361.1	2274441	2274704	264	rpsQ	30S ribosomal protein S17
gene-KQ76_RS11500	107.87	309.411	-1.5214	0.00016874	0.0024102	NZ_CP009361.1	2280496	2281830	1335	KQ76_RS11500	NCS2 family permease
gene-KQ76_RS11635	141.152	56.7801	1.3081	0.0048697	0.037867	NZ_CP009361.1	2304425	2305096	672	modB	molybdate ABC transporter permease subunit
gene-KQ76_RS11645	77.292	28.5824	1.4319	0.0024247	0.022608	NZ_CP009361.1	2306182	2306982	801	fdhD	formate dehydrogenase accessory sulfurtransferase FdhD
gene-KQ76_RS11725	65.0622	21.8536	1.5498	0.0025217	0.02319	NZ_CP009361.1	2319622	2319948	327	KQ76_RS11725	PH domain-containing protein
gene-KQ76_RS11900	5993.79	530.9	3.4963	2.14e-12	2.04e-10	NZ_CP009361.1	2353867	2354748	882	KQ76_RS11900	SDR family oxidoreductase
gene-KQ76_RS11935	29.6579	121.101	-2.0186	2.18e-05	0.00038561	NZ_CP009361.1	2362328	2363587	1260	sdpC	CPBP family intramembrane metalloprotease SdpC
gene-KQ76_RS12020	92.1899	32.453	1.5142	0.0035727	0.029671	NZ_CP009361.1	2377745	2379682	1938	KQ76_RS12020	DHA2 family efflux MFS transporter permease subunit
gene-KQ76_RS12070	84.9053	7.2055	3.5704	9.06e-07	2.47e-05	NZ_CP009361.1	2386774	2387439	666	KQ76_RS12070	ABC transporter ATP-binding protein
gene-KQ76_RS12075	120.301	8.92466	3.7647	4.29e-09	2.33e-07	NZ_CP009361.1	2387439	2388494	1056	KQ76_RS12075	ABC transporter permease
gene-KQ76_RS12090	8.25905	81.9509	-3.3026	0.00014263	0.0020989	NZ_CP009361.1	2390833	2391276	444	KQ76_RS12090	LytTR family DNA-binding domain-containing protein
gene-KQ76_RS12095	15.2675	70.6114	-2.1942	0.0025928	0.023629	NZ_CP009361.1	2391273	2391728	456	KQ76_RS12095	DUF3021 domain-containing protein
gene-KQ76_RS12120	5806.65	881.146	2.7204	6.43e-10	3.6e-08	NZ_CP009361.1	2396395	2397993	1599	KQ76_RS12120	L-lactate permease
gene-KQ76_RS12210	201.899	448.014	-1.147	0.0034226	0.029142	NZ_CP009361.1	2415801	2417078	1278	KQ76_RS12210	cation:dicarboxylase symporter family transporter
gene-KQ76_RS12330	221.135	91.7423	1.2636	0.0028112	0.025052	NZ_CP009361.1	2441551	2441802	252	KQ76_RS12330	type II toxin-antitoxin system Phd/YefM family antitoxin
gene-KQ76_RS12395	123.543	302.684	-1.2892	0.0017667	0.017528	NZ_CP009361.1	2451430	2452743	1314	sbi	immunoglobulin-binding protein Sbi
gene-KQ76_RS12405	74.0106	263.163	-1.8257	0.00042532	0.0054215	NZ_CP009361.1	2453279	2454208	930	hlgA	bi-component gamma-hemolysin HlgAB subunit A
gene-KQ76_RS12425	46.9325	3.66171	3.7218	4.77e-08	1.85e-06	NZ_CP009361.1	2457214	2457906	693	KQ76_RS12425	6-carboxyhexanoate--CoA ligase
gene-KQ76_RS12430	42.8859	0.779533	5.8072	4.11e-10	2.46e-08	NZ_CP009361.1	2457917	2459032	1116	KQ76_RS12430	pyridoxal phosphate-dependent aminotransferase family protein
gene-KQ76_RS12435	207.017	9.96347	4.3597	2.7e-23	7.78e-21	NZ_CP009361.1	2459010	2460017	1008	bioB	biotin synthase BioB
gene-KQ76_RS12440	126.388	2.32615	5.7808	3.94e-21	7.21e-19	NZ_CP009361.1	2460019	2461377	1359	bioA	adenosylmethionine--8-amino-7-oxononanoate transaminase
gene-KQ76_RS12445	54.5075	0	9.0001	3.13e-12	2.63e-10	NZ_CP009361.1	2461355	2462041	687	bioD	dethiobiotin synthase
gene-KQ76_RS12475	165.585	24.3746	2.7516	3.46e-08	1.37e-06	NZ_CP009361.1	2466663	2466770	108	KQ76_RS12475	type I toxin-antitoxin system Fst family toxin
gene-KQ76_RS12565	265.329	46.4077	2.5123	6.78e-07	2.01e-05	NZ_CP009361.1	2484792	2485487	696	KQ76_RS12565	ABC transporter permease
gene-KQ76_RS12570	443.731	157.824	1.4896	0.00035685	0.0046668	NZ_CP009361.1	2485487	2486428	942	KQ76_RS12570	osmoprotectant ABC transporter substrate-binding protein
gene-KQ76_RS12575	78.8088	26.5938	1.5667	0.00074962	0.008627	NZ_CP009361.1	2486445	2487080	636	KQ76_RS12575	ABC transporter permease
gene-KQ76_RS12580	253.561	66.3075	1.9321	3.42e-06	8.2e-05	NZ_CP009361.1	2487077	2488303	1227	KQ76_RS12580	ABC transporter ATP-binding protein
gene-KQ76_RS12605	1101.42	2668.17	-1.2773	0.0024522	0.022759	NZ_CP009361.1	2491697	2493049	1353	KQ76_RS12605	carboxylesterase/lipase family protein
gene-KQ76_RS12870	1093.33	191.437	2.5134	1.2e-05	0.00023903	NZ_CP009361.1	2544718	2545134	417	KQ76_RS12870	DUF2188 domain-containing protein
gene-KQ76_RS12925	10.7591	1.30706	3.0241	0.0059748	0.044403	NZ_CP009361.1	2559498	2560091	594	KQ76_RS12925	alpha/beta hydrolase
gene-KQ76_RS12950	201.822	77.886	1.3737	0.00057764	0.0070507	NZ_CP009361.1	2563205	2563876	672	KQ76_RS12950	NAD(P)H-dependent oxidoreductase
gene-KQ76_RS12955	2385.66	100.31	4.5724	1.43e-42	2.87e-39	NZ_CP009361.1	2564146	2565138	993	KQ76_RS12955	D-lactate dehydrogenase
gene-KQ76_RS13010	2.68738	21.1323	-2.9392	0.001269	0.013175	NZ_CP009361.1	2572560	2572763	204	KQ76_RS13010	hypothetical protein
gene-KQ76_RS13025	52.8419	18.1124	1.5407	0.0054115	0.04082	NZ_CP009361.1	2575052	2575408	357	KQ76_RS13025	thioredoxin family protein
gene-KQ76_RS13035	224.822	31.5538	2.8292	2.7e-06	6.62e-05	NZ_CP009361.1	2576240	2578306	2067	ptsG	glucose-specific PTS transporter subunit IIBC
gene-KQ76_RS13080	193.024	94.1999	1.0345	0.0038142	0.03085	NZ_CP009361.1	2586771	2587292	522	KQ76_RS13080	methylated-DNA--[protein]-cysteine S-methyltransferase
gene-KQ76_RS13085	2450.31	696.923	1.8133	2.17e-06	5.46e-05	NZ_CP009361.1	2587655	2589760	2106	clpL	ATP-dependent Clp protease ATP-binding subunit ClpL
gene-KQ76_RS13105	174.01	15.1335	3.5307	5.91e-10	3.4e-08	NZ_CP009361.1	2592461	2594950	2490	farE	fatty acid efflux MMPL transporter FarE
gene-KQ76_RS13190	196.354	420.454	-1.0917	0.0046334	0.036169	NZ_CP009361.1	2614187	2614888	702	isaA	lytic transglycosylase IsaA
gene-KQ76_RS13195	21.0953	3.30424	2.6244	0.0029563	0.025887	NZ_CP009361.1	2615496	2616551	1056	KQ76_RS13195	PTS transporter subunit IIC
gene-KQ76_RS13285	2361.52	468.371	2.3332	2.46e-05	0.00043167	NZ_CP009361.1	2628910	2629776	867	KQ76_RS13285	fructosamine kinase family protein
gene-KQ76_RS13350	353.802	1597.08	-2.1738	3.77e-06	8.94e-05	NZ_CP009361.1	2639871	2640830	960	KQ76_RS13350	L-lactate dehydrogenase
gene-KQ76_RS13365	81.0876	14.6605	2.4672	8.05e-06	0.00017135	NZ_CP009361.1	2643044	2644381	1338	KQ76_RS13365	aspartate aminotransferase family protein
gene-KQ76_RS13405	1552.33	36.5673	5.4086	6.54e-32	3.29e-29	NZ_CP009361.1	2651445	2653154	1710	betA	choline dehydrogenase
gene-KQ76_RS13410	119.411	15.0031	2.9846	3.36e-07	1.06e-05	NZ_CP009361.1	2653415	2654905	1491	betB	betaine-aldehyde dehydrogenase
gene-KQ76_RS13440	336.259	868.344	-1.366	0.00036749	0.004775	NZ_CP009361.1	2658031	2658567	537	nrdG	anaerobic ribonucleoside-triphosphate reductase activating protein
gene-KQ76_RS13445	2996.57	14749.4	-2.2991	2.16e-08	9.44e-07	NZ_CP009361.1	2658564	2660414	1851	nrdD	anaerobic ribonucleoside-triphosphate reductase
gene-KQ76_RS13475	36.3413	10.2751	1.7871	0.0027634	0.024736	NZ_CP009361.1	2665465	2665962	498	KQ76_RS13475	glutathione peroxidase
gene-KQ76_RS13540	258.228	800.421	-1.6331	0.0049084	0.038021	NZ_CP009361.1	2675534	2678335	2802	clfB	MSCRAMM family adhesin clumping factor ClfB
gene-KQ76_RS13600	1628.69	186.998	3.1226	2.48e-10	1.56e-08	NZ_CP009361.1	2690798	2692750	1953	KQ76_RS13600	PTS fructose transporter subunit IIABC
gene-KQ76_RS13605	47.8084	132.047	-1.4653	0.0033239	0.028855	NZ_CP009361.1	2692764	2693702	939	manA	mannose-6-phosphate isomerase%2C class I
gene-KQ76_RS13615	553.859	1495.59	-1.4334	1.12e-05	0.00022611	NZ_CP009361.1	2697006	2698865	1860	KQ76_RS13615	amidase domain-containing protein
gene-KQ76_RS13625	987.271	235.057	2.0686	2.15e-07	7.16e-06	NZ_CP009361.1	2699858	2701741	1884	sasF	cell-wall-anchored protein SasF
gene-KQ76_RS13645	49.7392	12.6111	1.9816	7.94e-05	0.0012685	NZ_CP009361.1	2707240	2708199	960	asp3	accessory Sec system protein Asp3
gene-KQ76_RS13650	124.229	40.316	1.6235	0.00022412	0.0031345	NZ_CP009361.1	2708177	2709745	1569	asp2	accessory Sec system protein Asp2
gene-KQ76_RS13655	127.622	42.5117	1.5876	0.0005298	0.0065865	NZ_CP009361.1	2709735	2711288	1554	asp1	accessory Sec system protein Asp1
gene-KQ76_RS13750	268.318	878.123	-1.7129	0.0036094	0.029671	NZ_CP009361.1	2732142	2734184	2043	lip1	YSIRK domain-containing triacylglycerol lipase Lip1
gene-KQ76_RS13770	75.5122	15.7042	2.2448	0.00015038	0.0021946	NZ_CP009361.1	2736659	2737363	705	hisA	1-(5-phosphoribosyl)-5-((5-phosphoribosylamino)methylideneamino)imidazole-4-carboxamide isomerase
gene-KQ76_RS13805	27.8129	6.13184	2.1848	0.00072576	0.0084314	NZ_CP009361.1	2742504	2743628	1125	KQ76_RS13805	polysaccharide deacetylase family protein
gene-KQ76_RS13820	75.8682	4.20037	4.1538	2.43e-08	9.99e-07	NZ_CP009361.1	2745120	2746832	1713	KQ76_RS13820	ABC transporter ATP-binding protein
gene-KQ76_RS13825	54.6151	0.166322	8.0469	4.69e-09	2.49e-07	NZ_CP009361.1	2746885	2747439	555	KQ76_RS13825	ECF-type riboflavin transporter substrate-binding protein
gene-KQ76_RS13890	276.942	35.7117	2.9478	1.3e-08	5.93e-07	NZ_CP009361.1	2763174	2763686	513	KQ76_RS13890	HdeD family acid-resistance protein
gene-KQ76_RS14295	1.41198e+06	506408	1.4793	0.00020001	0.0028169	NZ_CP009361.1	460040	460309	270	ffs	signal recognition particle sRNA large type
gene-KQ76_RS14380	7.01332e+06	1.86692e+06	1.9094	1.83e-06	4.71e-05	NZ_CP009361.1	811248	811609	362	ssrA	transfer-messenger RNA
gene-KQ76_RS14535	447652	106453	2.0722	5.03e-09	2.53e-07	NZ_CP009361.1	1473448	1473827	380	rnpB	RNase P RNA component class B
gene-KQ76_RS14560	4.10563e+06	1.41909e+06	1.5326	5.91e-05	0.00098379	NZ_CP009361.1	1692408	1692598	191	ssrS	6S RNA
gene-KQ76_RS15050	28.3486	1.36418	4.3738	5.67e-06	0.0001269	NZ_CP009362.1	14870	14965	96	KQ76_RS15050	type I toxin-antitoxin system Fst family toxin
gene-KQ76_RS15250	1103.27	48.9647	4.4902	3.34e-21	6.72e-19	NZ_CP009361.1	2735275	2736662	1388	hisF	imidazole glycerol phosphate synthase subunit HisF
