# Supplementary material for: Steamed panax notoginseng mitigates CA-MRSA USA300-induced necroptosis in human neutrophils
Source: Front Pharmacol. 2025 May 30;16:1546652. doi: 10.3389/fphar.2025.1546652 (PMC12163054; doi:10.3389/fphar.2025.1546652)
Supplement: Supplementary file 3 [file DataSheet1.xlsx]

## Sheet: Up
GO_accession	Description	Term_type	Over_represented_pValue	Corrected_pValue	DEG_item	DEG_list	Bg_item	Bg_list	Gene_names
GO:0055114	oxidation-reduction process	biological_process	0.00016517	0.4686	33	133	247	1912	gene-KQ76_RS06765,gene-KQ76_RS01870,gene-KQ76_RS02115,gene-KQ76_RS13770,gene-KQ76_RS01460,gene-KQ76_RS08640,gene-KQ76_RS10940,gene-KQ76_RS07950,gene-KQ76_RS13475,gene-KQ76_RS01560,gene-KQ76_RS00370,gene-KQ76_RS15250,gene-KQ76_RS06455,gene-KQ76_RS12955,gene-KQ76_RS02120,gene-KQ76_RS00975,gene-KQ76_RS06420,gene-KQ76_RS08025,gene-KQ76_RS04155,gene-KQ76_RS13025,gene-KQ76_RS02705,gene-KQ76_RS06775,gen…
GO:0016491	oxidoreductase activity	molecular_function	0.0003484	0.49421	32	133	249	1912	gene-KQ76_RS01155,gene-KQ76_RS06775,gene-KQ76_RS00975,gene-KQ76_RS02120,gene-KQ76_RS06420,gene-KQ76_RS13025,gene-KQ76_RS04155,gene-KQ76_RS01465,gene-KQ76_RS03825,gene-KQ76_RS13410,gene-KQ76_RS13405,gene-KQ76_RS00660,gene-KQ76_RS00920,gene-KQ76_RS00910,gene-KQ76_RS10450,gene-KQ76_RS02075,gene-KQ76_RS10430,gene-KQ76_RS02115,gene-KQ76_RS01460,gene-KQ76_RS13770,gene-KQ76_RS08640,gene-KQ76_RS07950,gen…
GO:0043648	dicarboxylic acid metabolic process	biological_process	0.0012812	0.84732	6	133	18	1912	gene-KQ76_RS03825,gene-KQ76_RS02115,gene-KQ76_RS06765,gene-KQ76_RS08880,gene-KQ76_RS06775,gene-KQ76_RS10940
GO:0008839	4-hydroxy-tetrahydrodipicolinate reductase	molecular_function	0.002222	0.84732	4	133	9	1912	gene-KQ76_RS06765,gene-KQ76_RS03825,gene-KQ76_RS06775,gene-KQ76_RS10940
GO:0006066	alcohol metabolic process	biological_process	0.0028355	0.84732	5	133	16	1912	gene-KQ76_RS11295,gene-KQ76_RS03160,gene-KQ76_RS15250,gene-KQ76_RS02115,gene-KQ76_RS13770
GO:0019752	carboxylic acid metabolic process	biological_process	0.0030415	0.84732	22	133	163	1912	gene-KQ76_RS02120,gene-KQ76_RS06765,gene-KQ76_RS12430,gene-KQ76_RS06420,gene-KQ76_RS02115,gene-KQ76_RS13770,gene-KQ76_RS01565,gene-KQ76_RS10940,gene-KQ76_RS06775,gene-KQ76_RS12425,gene-KQ76_RS08880,gene-KQ76_RS00660,gene-KQ76_RS01560,gene-KQ76_RS08010,gene-KQ76_RS03830,gene-KQ76_RS00370,gene-KQ76_RS03825,gene-KQ76_RS08575,gene-KQ76_RS10445,gene-KQ76_RS00275,gene-KQ76_RS15250,gene-KQ76_RS12955
GO:0043436	oxoacid metabolic process	biological_process	0.0030415	0.84732	22	133	163	1912	gene-KQ76_RS03825,gene-KQ76_RS00275,gene-KQ76_RS15250,gene-KQ76_RS12955,gene-KQ76_RS08575,gene-KQ76_RS10445,gene-KQ76_RS00660,gene-KQ76_RS08010,gene-KQ76_RS00370,gene-KQ76_RS03830,gene-KQ76_RS01560,gene-KQ76_RS13770,gene-KQ76_RS02115,gene-KQ76_RS10940,gene-KQ76_RS06775,gene-KQ76_RS12425,gene-KQ76_RS08880,gene-KQ76_RS01565,gene-KQ76_RS06420,gene-KQ76_RS02120,gene-KQ76_RS06765,gene-KQ76_RS12430
GO:0003735	structural constituent of ribosome	molecular_function	0.003087	0.84732	10	133	66	1912	gene-KQ76_RS00260,gene-KQ76_RS11435,gene-KQ76_RS08010,gene-KQ76_RS08095,gene-KQ76_RS06420,gene-KQ76_RS11405,gene-KQ76_RS05800,gene-KQ76_RS11440,gene-KQ76_RS11430,gene-KQ76_RS11370
GO:0009085	lysine biosynthetic process	biological_process	0.0033793	0.84732	4	133	10	1912	gene-KQ76_RS10940,gene-KQ76_RS06775,gene-KQ76_RS06765,gene-KQ76_RS03825
GO:0009089	lysine biosynthetic process via diaminopimelate	biological_process	0.0033793	0.84732	4	133	10	1912	gene-KQ76_RS06765,gene-KQ76_RS03825,gene-KQ76_RS10940,gene-KQ76_RS06775
GO:0046451	diaminopimelate metabolic process	biological_process	0.0033793	0.84732	4	133	10	1912	gene-KQ76_RS06775,gene-KQ76_RS10940,gene-KQ76_RS03825,gene-KQ76_RS06765
GO:0006082	organic acid metabolic process	biological_process	0.003584	0.84732	22	133	165	1912	gene-KQ76_RS01565,gene-KQ76_RS10940,gene-KQ76_RS06775,gene-KQ76_RS12425,gene-KQ76_RS08880,gene-KQ76_RS02115,gene-KQ76_RS13770,gene-KQ76_RS06765,gene-KQ76_RS02120,gene-KQ76_RS12430,gene-KQ76_RS06420,gene-KQ76_RS08575,gene-KQ76_RS10445,gene-KQ76_RS00275,gene-KQ76_RS15250,gene-KQ76_RS12955,gene-KQ76_RS03825,gene-KQ76_RS01560,gene-KQ76_RS08010,gene-KQ76_RS03830,gene-KQ76_RS00370,gene-KQ76_RS00660
GO:0016620	oxidoreductase activity, acting on the aldehyde or oxo group of donors, NAD or NADP as acceptor	molecular_function	0.0042805	0.89334	5	133	17	1912	gene-KQ76_RS10940,gene-KQ76_RS06765,gene-KQ76_RS00660,gene-KQ76_RS03825,gene-KQ76_RS00920
GO:0009066	aspartate family amino acid metabolic process	biological_process	0.0044084	0.89334	5	133	16	1912	gene-KQ76_RS06765,gene-KQ76_RS03825,gene-KQ76_RS10940,gene-KQ76_RS06775,gene-KQ76_RS01560
GO:0006553	lysine metabolic process	biological_process	0.0050777	0.96037	4	133	11	1912	gene-KQ76_RS03825,gene-KQ76_RS06765,gene-KQ76_RS06775,gene-KQ76_RS10940
GO:1901615	organic hydroxy compound metabolic process	biological_process	0.0073575	1	5	133	20	1912	gene-KQ76_RS02115,gene-KQ76_RS13770,gene-KQ76_RS11295,gene-KQ76_RS15250,gene-KQ76_RS03160
GO:0016628	oxidoreductase activity, acting on the CH-CH group of donors, NAD or NADP as acceptor	molecular_function	0.0073646	1	4	133	12	1912	gene-KQ76_RS10940,gene-KQ76_RS06775,gene-KQ76_RS06765,gene-KQ76_RS03825
GO:1901605	alpha-amino acid metabolic process	biological_process	0.0080224	1	11	133	69	1912	gene-KQ76_RS13770,gene-KQ76_RS03825,gene-KQ76_RS02115,gene-KQ76_RS10940,gene-KQ76_RS15250,gene-KQ76_RS06775,gene-KQ76_RS01565,gene-KQ76_RS10445,gene-KQ76_RS06765,gene-KQ76_RS12430,gene-KQ76_RS01560
GO:0020037	heme binding	molecular_function	0.008709	1	5	133	19	1912	gene-KQ76_RS01155,gene-KQ76_RS06455,gene-KQ76_RS04155,gene-KQ76_RS13025,gene-KQ76_RS00910
GO:0005840	ribosome	cellular_component	0.0099151	1	9	133	66	1912	gene-KQ76_RS11435,gene-KQ76_RS08010,gene-KQ76_RS08095,gene-KQ76_RS06420,gene-KQ76_RS11405,gene-KQ76_RS11440,gene-KQ76_RS11430,gene-KQ76_RS11370,gene-KQ76_RS00260
GO:0008652	cellular amino acid biosynthetic process	biological_process	0.010512	1	9	133	54	1912	gene-KQ76_RS10940,gene-KQ76_RS15250,gene-KQ76_RS06775,gene-KQ76_RS10445,gene-KQ76_RS13770,gene-KQ76_RS03825,gene-KQ76_RS02115,gene-KQ76_RS00660,gene-KQ76_RS06765
GO:0006520	cellular amino acid metabolic process	biological_process	0.012326	1	15	133	109	1912	gene-KQ76_RS03825,gene-KQ76_RS02115,gene-KQ76_RS13770,gene-KQ76_RS08575,gene-KQ76_RS10445,gene-KQ76_RS01565,gene-KQ76_RS15250,gene-KQ76_RS10940,gene-KQ76_RS06775,gene-KQ76_RS00660,gene-KQ76_RS12430,gene-KQ76_RS06765,gene-KQ76_RS06420,gene-KQ76_RS01560,gene-KQ76_RS08010
GO:0046906	tetrapyrrole binding	molecular_function	0.013601	1	5	133	21	1912	gene-KQ76_RS13025,gene-KQ76_RS04155,gene-KQ76_RS06455,gene-KQ76_RS01155,gene-KQ76_RS00910
GO:0009067	aspartate family amino acid biosynthetic process	biological_process	0.014658	1	4	133	14	1912	gene-KQ76_RS06765,gene-KQ76_RS03825,gene-KQ76_RS10940,gene-KQ76_RS06775
GO:0045149	acetoin metabolic process	biological_process	0.015292	1	2	133	3	1912	gene-KQ76_RS11295,gene-KQ76_RS02115
GO:0045151	acetoin biosynthetic process	biological_process	0.015292	1	2	133	3	1912	gene-KQ76_RS02115,gene-KQ76_RS11295
GO:0047605	acetolactate decarboxylase activity	molecular_function	0.015292	1	2	133	3	1912	gene-KQ76_RS02115,gene-KQ76_RS11295
GO:1902652	secondary alcohol metabolic process	biological_process	0.015292	1	2	133	3	1912	gene-KQ76_RS02115,gene-KQ76_RS11295
GO:1902653	secondary alcohol biosynthetic process	biological_process	0.015292	1	2	133	3	1912	gene-KQ76_RS11295,gene-KQ76_RS02115
GO:0016053	organic acid biosynthetic process	biological_process	0.016961	1	10	133	70	1912	gene-KQ76_RS13770,gene-KQ76_RS03825,gene-KQ76_RS02115,gene-KQ76_RS15250,gene-KQ76_RS10940,gene-KQ76_RS12425,gene-KQ76_RS06775,gene-KQ76_RS10445,gene-KQ76_RS00660,gene-KQ76_RS06765
GO:0046394	carboxylic acid biosynthetic process	biological_process	0.016961	1	10	133	70	1912	gene-KQ76_RS06765,gene-KQ76_RS00660,gene-KQ76_RS13770,gene-KQ76_RS03825,gene-KQ76_RS02115,gene-KQ76_RS10940,gene-KQ76_RS12425,gene-KQ76_RS15250,gene-KQ76_RS06775,gene-KQ76_RS10445
GO:1901607	alpha-amino acid biosynthetic process	biological_process	0.018202	1	8	133	49	1912	gene-KQ76_RS10940,gene-KQ76_RS06775,gene-KQ76_RS15250,gene-KQ76_RS10445,gene-KQ76_RS13770,gene-KQ76_RS02115,gene-KQ76_RS03825,gene-KQ76_RS06765
GO:0016903	oxidoreductase activity, acting on the aldehyde or oxo group of donors	molecular_function	0.019887	1	5	133	23	1912	gene-KQ76_RS10940,gene-KQ76_RS03825,gene-KQ76_RS00660,gene-KQ76_RS06765,gene-KQ76_RS00920
GO:0016614	oxidoreductase activity, acting on CH-OH group of donors	molecular_function	0.022775	1	11	133	76	1912	gene-KQ76_RS10940,gene-KQ76_RS12955,gene-KQ76_RS08640,gene-KQ76_RS13405,gene-KQ76_RS00370,gene-KQ76_RS13025,gene-KQ76_RS01870,gene-KQ76_RS10450,gene-KQ76_RS00920,gene-KQ76_RS02120,gene-KQ76_RS00975
GO:0046165	alcohol biosynthetic process	biological_process	0.026056	1	2	133	4	1912	gene-KQ76_RS02115,gene-KQ76_RS11295
GO:0004601	peroxidase activity	molecular_function	0.026326	1	2	133	4	1912	gene-KQ76_RS13475,gene-KQ76_RS06455
GO:0005198	structural molecule activity	molecular_function	0.027891	1	10	133	86	1912	gene-KQ76_RS00260,gene-KQ76_RS11435,gene-KQ76_RS08010,gene-KQ76_RS08095,gene-KQ76_RS06420,gene-KQ76_RS05800,gene-KQ76_RS11405,gene-KQ76_RS11430,gene-KQ76_RS11440,gene-KQ76_RS11370
GO:0016627	oxidoreductase activity, acting on the CH-CH group of donors	molecular_function	0.0287	1	6	133	34	1912	gene-KQ76_RS15250,gene-KQ76_RS10940,gene-KQ76_RS06775,gene-KQ76_RS06765,gene-KQ76_RS03825,gene-KQ76_RS13770
GO:0006071	glycerol metabolic process	biological_process	0.029798	1	3	133	11	1912	gene-KQ76_RS13770,gene-KQ76_RS15250,gene-KQ76_RS03160
GO:0019400	alditol metabolic process	biological_process	0.029798	1	3	133	11	1912	gene-KQ76_RS15250,gene-KQ76_RS03160,gene-KQ76_RS13770
GO:0016616	oxidoreductase activity, acting on the CH-OH group of donors, NAD or NADP as acceptor	molecular_function	0.033563	1	10	133	71	1912	gene-KQ76_RS10940,gene-KQ76_RS12955,gene-KQ76_RS08640,gene-KQ76_RS00370,gene-KQ76_RS13025,gene-KQ76_RS01870,gene-KQ76_RS10450,gene-KQ76_RS00920,gene-KQ76_RS00975,gene-KQ76_RS02120
GO:0044281	small molecule metabolic process	biological_process	0.035132	1	27	133	269	1912	gene-KQ76_RS00660,gene-KQ76_RS01560,gene-KQ76_RS00370,gene-KQ76_RS03830,gene-KQ76_RS08010,gene-KQ76_RS03825,gene-KQ76_RS13410,gene-KQ76_RS10445,gene-KQ76_RS08575,gene-KQ76_RS12955,gene-KQ76_RS00275,gene-KQ76_RS15250,gene-KQ76_RS12430,gene-KQ76_RS06765,gene-KQ76_RS02120,gene-KQ76_RS06420,gene-KQ76_RS08025,gene-KQ76_RS11295,gene-KQ76_RS03160,gene-KQ76_RS03840,gene-KQ76_RS02115,gene-KQ76_RS13770,gen…
GO:0003729	mRNA binding	molecular_function	0.036703	1	2	133	5	1912	gene-KQ76_RS11295,gene-KQ76_RS13805
GO:0042181	ketone biosynthetic process	biological_process	0.041234	1	2	133	5	1912	gene-KQ76_RS11295,gene-KQ76_RS02115
GO:0005615	extracellular space	cellular_component	0.042685	1	3	133	12	1912	gene-KQ76_RS08090,gene-KQ76_RS02705,gene-KQ76_RS02700
GO:0000377	RNA splicing, via transesterification reactions with bulged adenosine as nucleophile	biological_process	0.043557	1	2	133	5	1912	gene-KQ76_RS13410,gene-KQ76_RS11295
GO:0000398	mRNA splicing, via spliceosome	biological_process	0.043557	1	2	133	5	1912	gene-KQ76_RS11295,gene-KQ76_RS13410
GO:0006790	sulfur compound metabolic process	biological_process	0.044716	1	5	133	27	1912	gene-KQ76_RS12430,gene-KQ76_RS06760,gene-KQ76_RS01560,gene-KQ76_RS01565,gene-KQ76_RS12425
GO:0019842	vitamin binding	molecular_function	0.046335	1	7	133	42	1912	gene-KQ76_RS13365,gene-KQ76_RS12430,gene-KQ76_RS12440,gene-KQ76_RS10430,gene-KQ76_RS11300,gene-KQ76_RS01565,gene-KQ76_RS13085
GO:0019751	polyol metabolic process	biological_process	0.046497	1	3	133	13	1912	gene-KQ76_RS15250,gene-KQ76_RS03160,gene-KQ76_RS13770
GO:0015298	solute:cation antiporter activity	molecular_function	0.048154	1	2	133	5	1912	gene-KQ76_RS03045,gene-KQ76_RS03040
GO:0015299	solute:proton antiporter activity	molecular_function	0.048154	1	2	133	5	1912	gene-KQ76_RS03045,gene-KQ76_RS03040
GO:0030545	receptor regulator activity	molecular_function	0.050331	1	2	133	6	1912	gene-KQ76_RS04605,gene-KQ76_RS09915
GO:0030546	signaling receptor activator activity	molecular_function	0.050331	1	2	133	6	1912	gene-KQ76_RS09915,gene-KQ76_RS04605
GO:0048018	receptor ligand activity	molecular_function	0.050331	1	2	133	6	1912	gene-KQ76_RS09915,gene-KQ76_RS04605
GO:0051262	protein tetramerization	biological_process	0.051856	1	1	133	1	1912	gene-KQ76_RS01155
GO:0006808	regulation of nitrogen utilization	biological_process	0.052098	1	1	133	1	1912	gene-KQ76_RS02195
GO:0019740	nitrogen utilization	biological_process	0.052098	1	1	133	1	1912	gene-KQ76_RS02195
GO:0016684	oxidoreductase activity, acting on peroxide as acceptor	molecular_function	0.052254	1	2	133	6	1912	gene-KQ76_RS13475,gene-KQ76_RS06455
GO:0005388	calcium transmembrane transporter activity, phosphorylative mechanism	molecular_function	0.052427	1	1	133	1	1912	gene-KQ76_RS11435
GO:0015085	calcium ion transmembrane transporter activity	molecular_function	0.052427	1	1	133	1	1912	gene-KQ76_RS11435
GO:0046983	protein dimerization activity	molecular_function	0.052706	1	4	133	21	1912	gene-KQ76_RS06765,gene-KQ76_RS03825,gene-KQ76_RS00660,gene-KQ76_RS08090
GO:0004126	cytidine deaminase activity	molecular_function	0.052799	1	1	133	1	1912	gene-KQ76_RS08025
GO:0006216	cytidine catabolic process	biological_process	0.052799	1	1	133	1	1912	gene-KQ76_RS08025
GO:0009164	nucleoside catabolic process	biological_process	0.052799	1	1	133	1	1912	gene-KQ76_RS08025
GO:0009972	cytidine deamination	biological_process	0.052799	1	1	133	1	1912	gene-KQ76_RS08025
GO:0019634	organic phosphonate metabolic process	biological_process	0.052799	1	1	133	1	1912	gene-KQ76_RS08025
GO:0034656	nucleobase-containing small molecule catabolic process	biological_process	0.052799	1	1	133	1	1912	gene-KQ76_RS08025
GO:0042454	ribonucleoside catabolic process	biological_process	0.052799	1	1	133	1	1912	gene-KQ76_RS08025
GO:0046087	cytidine metabolic process	biological_process	0.052799	1	1	133	1	1912	gene-KQ76_RS08025
GO:0046131	pyrimidine ribonucleoside metabolic process	biological_process	0.052799	1	1	133	1	1912	gene-KQ76_RS08025
GO:0046133	pyrimidine ribonucleoside catabolic process	biological_process	0.052799	1	1	133	1	1912	gene-KQ76_RS08025
GO:0046135	pyrimidine nucleoside catabolic process	biological_process	0.052799	1	1	133	1	1912	gene-KQ76_RS08025
GO:0072529	pyrimidine-containing compound catabolic process	biological_process	0.052799	1	1	133	1	1912	gene-KQ76_RS08025
GO:1901658	glycosyl compound catabolic process	biological_process	0.052799	1	1	133	1	1912	gene-KQ76_RS08025
GO:0009512	cytochrome b6f complex	cellular_component	0.053813	1	1	133	1	1912	gene-KQ76_RS00645
GO:0045158	electron transporter, transferring electrons within cytochrome b6/f complex of photosystem II activity	molecular_function	0.053813	1	1	133	1	1912	gene-KQ76_RS00645
GO:0016209	antioxidant activity	molecular_function	0.054139	1	3	133	14	1912	gene-KQ76_RS07950,gene-KQ76_RS06455,gene-KQ76_RS13475
GO:0051287	NAD binding	molecular_function	0.054278	1	8	133	58	1912	gene-KQ76_RS03825,gene-KQ76_RS10940,gene-KQ76_RS12955,gene-KQ76_RS00920,gene-KQ76_RS06765,gene-KQ76_RS00975,gene-KQ76_RS02120,gene-KQ76_RS00660
GO:0003908	methylated-DNA-[protein]-cysteine S-methyltransferase activity	molecular_function	0.054539	1	1	133	1	1912	gene-KQ76_RS13080
GO:0003918	DNA topoisomerase type II (double strand cut, ATP-hydrolyzing) activity	molecular_function	0.058229	1	2	133	5	1912	gene-KQ76_RS00030,gene-KQ76_RS00025
GO:0006768	biotin metabolic process	biological_process	0.05881	1	1	133	1	1912	gene-KQ76_RS12425
GO:0009102	biotin biosynthetic process	biological_process	0.05881	1	1	133	1	1912	gene-KQ76_RS12425
GO:0016405	CoA-ligase activity	molecular_function	0.05881	1	1	133	1	1912	gene-KQ76_RS12425
GO:0042410	6-carboxyhexanoate-CoA ligase activity	molecular_function	0.05881	1	1	133	1	1912	gene-KQ76_RS12425
GO:0070925	organelle assembly	biological_process	0.05889	1	2	133	7	1912	gene-KQ76_RS07440,gene-KQ76_RS01155
GO:0000375	RNA splicing, via transesterification reactions	biological_process	0.059351	1	2	133	6	1912	gene-KQ76_RS11295,gene-KQ76_RS13410
GO:0008380	RNA splicing	biological_process	0.059351	1	2	133	6	1912	gene-KQ76_RS11295,gene-KQ76_RS13410
GO:0047200	tetrahydrodipicolinate N-acetyltransferase activity	molecular_function	0.059671	1	1	133	1	1912	gene-KQ76_RS06780
GO:0050662	obsolete coenzyme binding	molecular_function	0.060038	1	5	133	31	1912	gene-KQ76_RS01870,gene-KQ76_RS00370,gene-KQ76_RS10940,gene-KQ76_RS06765,gene-KQ76_RS11900
GO:0022853	active ion transmembrane transporter activity	molecular_function	0.060294	1	4	133	21	1912	gene-KQ76_RS11435,gene-KQ76_RS03045,gene-KQ76_RS03040,gene-KQ76_RS04580
GO:0004807	triose-phosphate isomerase activity	molecular_function	0.061104	1	1	133	1	1912	gene-KQ76_RS03835
GO:0016783	sulfurtransferase activity	molecular_function	0.062535	1	1	133	1	1912	gene-KQ76_RS11645
GO:0006869	lipid transport	biological_process	0.065125	1	2	133	7	1912	gene-KQ76_RS01155,gene-KQ76_RS01985
GO:0016703	oxidoreductase activity, acting on single donors with incorporation of molecular oxygen, incorporation of one atom of oxygen (internal monooxygenases or internal mixed function oxidases)	molecular_function	0.067106	1	2	133	6	1912	gene-KQ76_RS13770,gene-KQ76_RS15250
GO:0018580	nitronate monooxygenase activity	molecular_function	0.067106	1	2	133	6	1912	gene-KQ76_RS15250,gene-KQ76_RS13770
GO:0030170	pyridoxal phosphate binding	molecular_function	0.068202	1	5	133	28	1912	gene-KQ76_RS12440,gene-KQ76_RS01565,gene-KQ76_RS13085,gene-KQ76_RS13365,gene-KQ76_RS12430
GO:0070279	vitamin B6 binding	molecular_function	0.068202	1	5	133	28	1912	gene-KQ76_RS13085,gene-KQ76_RS01565,gene-KQ76_RS12440,gene-KQ76_RS12430,gene-KQ76_RS13365
GO:0071702	organic substance transport	biological_process	0.068588	1	15	133	138	1912	gene-KQ76_RS13650,gene-KQ76_RS04580,gene-KQ76_RS03165,gene-KQ76_RS13655,gene-KQ76_RS13625,gene-KQ76_RS13085,gene-KQ76_RS12120,gene-KQ76_RS13645,gene-KQ76_RS13195,gene-KQ76_RS06760,gene-KQ76_RS01985,gene-KQ76_RS04435,gene-KQ76_RS01155,gene-KQ76_RS13035,gene-KQ76_RS13600
GO:1901617	organic hydroxy compound biosynthetic process	biological_process	0.068635	1	2	133	7	1912	gene-KQ76_RS02115,gene-KQ76_RS11295
GO:0044262	cellular carbohydrate metabolic process	biological_process	0.069164	1	4	133	24	1912	gene-KQ76_RS15250,gene-KQ76_RS03160,gene-KQ76_RS06435,gene-KQ76_RS13770
GO:0042180	cellular ketone metabolic process	biological_process	0.07368	1	2	133	7	1912	gene-KQ76_RS11295,gene-KQ76_RS02115
GO:0035306	positive regulation of dephosphorylation	biological_process	0.073848	1	1	133	1	1912	gene-KQ76_RS12075
GO:0035307	positive regulation of protein dephosphorylation	biological_process	0.073848	1	1	133	1	1912	gene-KQ76_RS12075
GO:0071595	Nem1-Spo7 phosphatase complex	cellular_component	0.073848	1	1	133	1	1912	gene-KQ76_RS12075
GO:0046417	chorismate metabolic process	biological_process	0.075562	1	1	133	1	1912	gene-KQ76_RS08880
GO:1901566	organonitrogen compound biosynthetic process	biological_process	0.076304	1	23	133	256	1912	gene-KQ76_RS00660,gene-KQ76_RS11430,gene-KQ76_RS11435,gene-KQ76_RS08010,gene-KQ76_RS03825,gene-KQ76_RS13410,gene-KQ76_RS06760,gene-KQ76_RS15250,gene-KQ76_RS10445,gene-KQ76_RS08575,gene-KQ76_RS06420,gene-KQ76_RS11405,gene-KQ76_RS11440,gene-KQ76_RS06765,gene-KQ76_RS11370,gene-KQ76_RS08095,gene-KQ76_RS13770,gene-KQ76_RS00260,gene-KQ76_RS02115,gene-KQ76_RS10940,gene-KQ76_RS06775,gene-KQ76_RS12425,gen…
GO:0031555	transcriptional attenuation	biological_process	0.077105	1	1	133	1	1912	gene-KQ76_RS13805
GO:0031556	transcriptional attenuation by ribosome	biological_process	0.077105	1	1	133	1	1912	gene-KQ76_RS13805
GO:0016877	ligase activity, forming carbon-sulfur bonds	molecular_function	0.07871	1	2	133	7	1912	gene-KQ76_RS12425,gene-KQ76_RS00920
GO:0010876	lipid localization	biological_process	0.080396	1	2	133	8	1912	gene-KQ76_RS01155,gene-KQ76_RS01985
GO:0003950	NAD+ ADP-ribosyltransferase activity	molecular_function	0.081406	1	1	133	1	1912	gene-KQ76_RS10160
GO:0051015	actin filament binding	molecular_function	0.081525	1	1	133	1	1912	gene-KQ76_RS12580
GO:0008483	transaminase activity	molecular_function	0.082355	1	2	133	6	1912	gene-KQ76_RS12440,gene-KQ76_RS13365
GO:0016769	transferase activity, transferring nitrogenous groups	molecular_function	0.082355	1	2	133	6	1912	gene-KQ76_RS12440,gene-KQ76_RS13365
GO:0070402	NADPH binding	molecular_function	0.083531	1	1	133	1	1912	gene-KQ76_RS06420
GO:0017150	tRNA dihydrouridine synthase activity	molecular_function	0.083622	1	2	133	7	1912	gene-KQ76_RS15250,gene-KQ76_RS13770
GO:0004497	monooxygenase activity	molecular_function	0.085626	1	3	133	14	1912	gene-KQ76_RS15250,gene-KQ76_RS02120,gene-KQ76_RS13770
GO:0004635	phosphoribosyl-AMP cyclohydrolase activity	molecular_function	0.086528	1	1	133	1	1912	gene-KQ76_RS15250
GO:0043232	intracellular non-membrane-bounded organelle	cellular_component	0.0866	1	10	133	102	1912	gene-KQ76_RS00260,gene-KQ76_RS01155,gene-KQ76_RS11405,gene-KQ76_RS11440,gene-KQ76_RS11370,gene-KQ76_RS11430,gene-KQ76_RS06420,gene-KQ76_RS08095,gene-KQ76_RS11435,gene-KQ76_RS08010
GO:0006457	protein folding	biological_process	0.087771	1	2	133	8	1912	gene-KQ76_RS08090,gene-KQ76_RS10300
GO:0004096	catalase activity	molecular_function	0.088557	1	1	133	1	1912	gene-KQ76_RS06455
GO:0004619	phosphoglycerate mutase activity	molecular_function	0.088557	1	1	133	1	1912	gene-KQ76_RS03840
GO:0006007	glucose catabolic process	biological_process	0.088557	1	1	133	1	1912	gene-KQ76_RS03840
GO:0019320	hexose catabolic process	biological_process	0.088557	1	1	133	1	1912	gene-KQ76_RS03840
GO:0046365	monosaccharide catabolic process	biological_process	0.088557	1	1	133	1	1912	gene-KQ76_RS03840
GO:0004489	methylenetetrahydrofolate reductase (NAD(P)H) activity	molecular_function	0.089567	1	1	133	1	1912	gene-KQ76_RS01560
GO:0015159	polysaccharide transmembrane transporter activity	molecular_function	0.089591	1	1	133	1	1912	gene-KQ76_RS13625
GO:0015774	polysaccharide transport	biological_process	0.089591	1	1	133	1	1912	gene-KQ76_RS13625
GO:0033037	polysaccharide localization	biological_process	0.089591	1	1	133	1	1912	gene-KQ76_RS13625
GO:0098772	molecular function regulator	molecular_function	0.090486	1	4	133	27	1912	gene-KQ76_RS02195,gene-KQ76_RS08090,gene-KQ76_RS04605,gene-KQ76_RS09915
GO:0043228	non-membrane-bounded organelle	cellular_component	0.10166	1	10	133	105	1912	gene-KQ76_RS08095,gene-KQ76_RS08010,gene-KQ76_RS11435,gene-KQ76_RS11430,gene-KQ76_RS11440,gene-KQ76_RS11370,gene-KQ76_RS11405,gene-KQ76_RS06420,gene-KQ76_RS01155,gene-KQ76_RS00260
GO:0030030	cell projection organization	biological_process	0.10218	1	1	133	2	1912	gene-KQ76_RS07440
GO:0030031	cell projection assembly	biological_process	0.10218	1	1	133	2	1912	gene-KQ76_RS07440
GO:0044780	bacterial-type flagellum assembly	biological_process	0.10218	1	1	133	2	1912	gene-KQ76_RS07440
GO:0044781	bacterial-type flagellum organization	biological_process	0.10218	1	1	133	2	1912	gene-KQ76_RS07440
GO:0005451	monovalent cation:proton antiporter activity	molecular_function	0.10276	1	1	133	2	1912	gene-KQ76_RS03040
GO:0015491	cation:cation antiporter activity	molecular_function	0.10276	1	1	133	2	1912	gene-KQ76_RS03040
GO:0004602	glutathione peroxidase activity	molecular_function	0.10499	1	1	133	2	1912	gene-KQ76_RS13475
GO:0016853	isomerase activity	molecular_function	0.10636	1	6	133	48	1912	gene-KQ76_RS03835,gene-KQ76_RS00025,gene-KQ76_RS06615,gene-KQ76_RS13770,gene-KQ76_RS00030,gene-KQ76_RS03840
GO:0005975	carbohydrate metabolic process	biological_process	0.10756	1	10	133	92	1912	gene-KQ76_RS13805,gene-KQ76_RS09915,gene-KQ76_RS13770,gene-KQ76_RS15250,gene-KQ76_RS08880,gene-KQ76_RS01065,gene-KQ76_RS06435,gene-KQ76_RS03840,gene-KQ76_RS03830,gene-KQ76_RS03160
GO:0016878	acid-thiol ligase activity	molecular_function	0.10953	1	1	133	2	1912	gene-KQ76_RS12425
GO:0000774	adenyl-nucleotide exchange factor activity	molecular_function	0.10956	1	1	133	2	1912	gene-KQ76_RS08090
GO:0051087	chaperone binding	molecular_function	0.10956	1	1	133	2	1912	gene-KQ76_RS08090
GO:0044272	sulfur compound biosynthetic process	biological_process	0.11533	1	2	133	9	1912	gene-KQ76_RS06760,gene-KQ76_RS12425
GO:0034622	cellular protein-containing complex assembly	biological_process	0.11699	1	4	133	30	1912	gene-KQ76_RS01155,gene-KQ76_RS11295,gene-KQ76_RS08090,gene-KQ76_RS00645
GO:0009311	oligosaccharide metabolic process	biological_process	0.11732	1	2	133	9	1912	gene-KQ76_RS09915,gene-KQ76_RS06435
GO:0009312	oligosaccharide biosynthetic process	biological_process	0.11732	1	2	133	9	1912	gene-KQ76_RS09915,gene-KQ76_RS06435
GO:0016814	hydrolase activity, acting on carbon-nitrogen (but not peptide) bonds, in cyclic amidines	molecular_function	0.11744	1	2	133	9	1912	gene-KQ76_RS15250,gene-KQ76_RS08025
GO:0050660	flavin adenine dinucleotide binding	molecular_function	0.12269	1	5	133	34	1912	gene-KQ76_RS13770,gene-KQ76_RS13405,gene-KQ76_RS02120,gene-KQ76_RS00275,gene-KQ76_RS15250
GO:0044283	small molecule biosynthetic process	biological_process	0.12788	1	11	133	112	1912	gene-KQ76_RS00660,gene-KQ76_RS06765,gene-KQ76_RS11295,gene-KQ76_RS02115,gene-KQ76_RS03825,gene-KQ76_RS13770,gene-KQ76_RS10445,gene-KQ76_RS06775,gene-KQ76_RS10940,gene-KQ76_RS12425,gene-KQ76_RS15250
GO:0016701	oxidoreductase activity, acting on single donors with incorporation of molecular oxygen	molecular_function	0.12962	1	2	133	9	1912	gene-KQ76_RS15250,gene-KQ76_RS13770
GO:0036094	small molecule binding	molecular_function	0.12973	1	37	133	415	1912	gene-KQ76_RS01565,gene-KQ76_RS11300,gene-KQ76_RS10940,gene-KQ76_RS13770,gene-KQ76_RS00025,gene-KQ76_RS06765,gene-KQ76_RS06430,gene-KQ76_RS08090,gene-KQ76_RS15250,gene-KQ76_RS00275,gene-KQ76_RS12955,gene-KQ76_RS00600,gene-KQ76_RS12580,gene-KQ76_RS04435,gene-KQ76_RS13365,gene-KQ76_RS12440,gene-KQ76_RS04030,gene-KQ76_RS12445,gene-KQ76_RS12425,gene-KQ76_RS02120,gene-KQ76_RS00975,gene-KQ76_RS12070,gen…
GO:0000096	sulfur amino acid metabolic process	biological_process	0.12981	1	3	133	16	1912	gene-KQ76_RS01565,gene-KQ76_RS01560,gene-KQ76_RS12430
GO:0006412	translation	biological_process	0.13048	1	10	133	104	1912	gene-KQ76_RS08575,gene-KQ76_RS00260,gene-KQ76_RS08095,gene-KQ76_RS11435,gene-KQ76_RS08010,gene-KQ76_RS11405,gene-KQ76_RS11370,gene-KQ76_RS11440,gene-KQ76_RS11430,gene-KQ76_RS06420
GO:0006265	DNA topological change	biological_process	0.13208	1	2	133	8	1912	gene-KQ76_RS00025,gene-KQ76_RS00030
GO:0004788	thiamine diphosphokinase activity	molecular_function	0.1334	1	1	133	2	1912	gene-KQ76_RS06760
GO:0009229	thiamine diphosphate biosynthetic process	biological_process	0.1334	1	1	133	2	1912	gene-KQ76_RS06760
GO:0042357	thiamine diphosphate metabolic process	biological_process	0.1334	1	1	133	2	1912	gene-KQ76_RS06760
GO:0003852	2-isopropylmalate synthase activity	molecular_function	0.1358	1	1	133	2	1912	gene-KQ76_RS10445
GO:0009007	site-specific DNA-methyltransferase (adenine-specific) activity	molecular_function	0.13618	1	1	133	2	1912	gene-KQ76_RS09915
GO:0009008	DNA-methyltransferase activity	molecular_function	0.13618	1	1	133	2	1912	gene-KQ76_RS09915
GO:0032775	DNA methylation on adenine	biological_process	0.13618	1	1	133	2	1912	gene-KQ76_RS09915
GO:0000245	spliceosomal complex assembly	biological_process	0.13669	1	1	133	2	1912	gene-KQ76_RS11295
GO:0005685	U1 snRNP	cellular_component	0.13669	1	1	133	2	1912	gene-KQ76_RS11295
GO:0006376	mRNA splice site selection	biological_process	0.13669	1	1	133	2	1912	gene-KQ76_RS11295
GO:0022618	ribonucleoprotein complex assembly	biological_process	0.13669	1	1	133	2	1912	gene-KQ76_RS11295
GO:0030532	small nuclear ribonucleoprotein complex	cellular_component	0.13669	1	1	133	2	1912	gene-KQ76_RS11295
GO:0071826	ribonucleoprotein complex subunit organization	biological_process	0.13669	1	1	133	2	1912	gene-KQ76_RS11295
GO:0097525	spliceosomal snRNP complex	cellular_component	0.13669	1	1	133	2	1912	gene-KQ76_RS11295
GO:0015297	antiporter activity	molecular_function	0.13723	1	2	133	9	1912	gene-KQ76_RS03040,gene-KQ76_RS03045
GO:0006397	mRNA processing	biological_process	0.13843	1	2	133	10	1912	gene-KQ76_RS13410,gene-KQ76_RS11295
GO:0008289	lipid binding	molecular_function	0.14643	1	2	133	11	1912	gene-KQ76_RS01985,gene-KQ76_RS01155
GO:0004618	phosphoglycerate kinase activity	molecular_function	0.14934	1	1	133	2	1912	gene-KQ76_RS03830
GO:0010562	positive regulation of phosphorus metabolic process	biological_process	0.15066	1	1	133	2	1912	gene-KQ76_RS12075
GO:0031401	positive regulation of protein modification process	biological_process	0.15066	1	1	133	2	1912	gene-KQ76_RS12075
GO:0032270	positive regulation of cellular protein metabolic process	biological_process	0.15066	1	1	133	2	1912	gene-KQ76_RS12075
GO:0045937	positive regulation of phosphate metabolic process	biological_process	0.15066	1	1	133	2	1912	gene-KQ76_RS12075
GO:0051247	positive regulation of protein metabolic process	biological_process	0.15066	1	1	133	2	1912	gene-KQ76_RS12075
GO:0033036	macromolecule localization	biological_process	0.15073	1	8	133	75	1912	gene-KQ76_RS13655,gene-KQ76_RS13650,gene-KQ76_RS13645,gene-KQ76_RS13625,gene-KQ76_RS13085,gene-KQ76_RS01985,gene-KQ76_RS06760,gene-KQ76_RS01155
GO:0016763	transferase activity, transferring pentosyl groups	molecular_function	0.15085	1	2	133	10	1912	gene-KQ76_RS13770,gene-KQ76_RS10160
GO:0001525	angiogenesis	biological_process	0.15167	1	1	133	2	1912	gene-KQ76_RS13655
GO:0001568	blood vessel development	biological_process	0.15167	1	1	133	2	1912	gene-KQ76_RS13655
GO:0001944	vasculature development	biological_process	0.15167	1	1	133	2	1912	gene-KQ76_RS13655
GO:0035239	tube morphogenesis	biological_process	0.15167	1	1	133	2	1912	gene-KQ76_RS13655
GO:0035295	tube development	biological_process	0.15167	1	1	133	2	1912	gene-KQ76_RS13655
GO:0045765	regulation of angiogenesis	biological_process	0.15167	1	1	133	2	1912	gene-KQ76_RS13655
GO:0048514	blood vessel morphogenesis	biological_process	0.15167	1	1	133	2	1912	gene-KQ76_RS13655
GO:0048731	system development	biological_process	0.15167	1	1	133	2	1912	gene-KQ76_RS13655
GO:0072358	cardiovascular system development	biological_process	0.15167	1	1	133	2	1912	gene-KQ76_RS13655
GO:0072359	circulatory system development	biological_process	0.15167	1	1	133	2	1912	gene-KQ76_RS13655
GO:1901342	regulation of vasculature development	biological_process	0.15167	1	1	133	2	1912	gene-KQ76_RS13655
GO:0005102	signaling receptor binding	molecular_function	0.15515	1	3	133	21	1912	gene-KQ76_RS08090,gene-KQ76_RS09915,gene-KQ76_RS04605
GO:0008287	protein serine/threonine phosphatase complex	cellular_component	0.15683	1	1	133	2	1912	gene-KQ76_RS12075
GO:1903293	phosphatase complex	cellular_component	0.15683	1	1	133	2	1912	gene-KQ76_RS12075
GO:0003916	DNA topoisomerase activity	molecular_function	0.1592	1	2	133	9	1912	gene-KQ76_RS00030,gene-KQ76_RS00025
GO:0065003	protein-containing complex assembly	biological_process	0.16625	1	4	133	35	1912	gene-KQ76_RS00645,gene-KQ76_RS08090,gene-KQ76_RS11295,gene-KQ76_RS01155
GO:0072527	pyrimidine-containing compound metabolic process	biological_process	0.1682	1	2	133	11	1912	gene-KQ76_RS08025,gene-KQ76_RS06760
GO:0015129	lactate transmembrane transporter activity	molecular_function	0.17041	1	1	133	2	1912	gene-KQ76_RS12120
GO:0015727	lactate transport	biological_process	0.17041	1	1	133	2	1912	gene-KQ76_RS12120
GO:1901618	organic hydroxy compound transmembrane transporter activity	molecular_function	0.17041	1	1	133	2	1912	gene-KQ76_RS12120
GO:0043604	amide biosynthetic process	biological_process	0.17055	1	11	133	122	1912	gene-KQ76_RS08575,gene-KQ76_RS12425,gene-KQ76_RS00260,gene-KQ76_RS08095,gene-KQ76_RS11435,gene-KQ76_RS08010,gene-KQ76_RS11405,gene-KQ76_RS11440,gene-KQ76_RS11430,gene-KQ76_RS11370,gene-KQ76_RS06420
GO:0006555	methionine metabolic process	biological_process	0.17155	1	1	133	2	1912	gene-KQ76_RS01560
GO:0005179	hormone activity	molecular_function	0.17431	1	1	133	3	1912	gene-KQ76_RS04605
GO:0015291	secondary active transmembrane transporter activity	molecular_function	0.17491	1	3	133	19	1912	gene-KQ76_RS03045,gene-KQ76_RS03040,gene-KQ76_RS04580
GO:0008083	growth factor activity	molecular_function	0.18179	1	1	133	3	1912	gene-KQ76_RS09915
GO:0016052	carbohydrate catabolic process	biological_process	0.18452	1	2	133	10	1912	gene-KQ76_RS03840,gene-KQ76_RS03830
GO:0120114	Sm-like protein family complex	cellular_component	0.18467	1	1	133	3	1912	gene-KQ76_RS11295
GO:0000746	conjugation	biological_process	0.1851	1	1	133	3	1912	gene-KQ76_RS01155
GO:0005506	iron ion binding	molecular_function	0.18536	1	2	133	13	1912	gene-KQ76_RS01155,gene-KQ76_RS02705
GO:0008643	carbohydrate transport	biological_process	0.18562	1	5	133	39	1912	gene-KQ76_RS03165,gene-KQ76_RS13195,gene-KQ76_RS13625,gene-KQ76_RS13600,gene-KQ76_RS13035
GO:0004784	superoxide dismutase activity	molecular_function	0.1896	1	1	133	3	1912	gene-KQ76_RS07950
GO:0006801	superoxide metabolic process	biological_process	0.1896	1	1	133	3	1912	gene-KQ76_RS07950
GO:0016721	oxidoreductase activity, acting on superoxide radicals as acceptor	molecular_function	0.1896	1	1	133	3	1912	gene-KQ76_RS07950
GO:0044282	small molecule catabolic process	biological_process	0.19147	1	2	133	11	1912	gene-KQ76_RS03840,gene-KQ76_RS08025
GO:0042802	identical protein binding	molecular_function	0.19148	1	1	133	3	1912	gene-KQ76_RS08090
GO:0042803	protein homodimerization activity	molecular_function	0.19148	1	1	133	3	1912	gene-KQ76_RS08090
GO:0008199	ferric iron binding	molecular_function	0.19211	1	1	133	3	1912	gene-KQ76_RS02705
GO:0006551	leucine metabolic process	biological_process	0.19538	1	1	133	3	1912	gene-KQ76_RS10445
GO:0009098	leucine biosynthetic process	biological_process	0.19538	1	1	133	3	1912	gene-KQ76_RS10445
GO:0043043	peptide biosynthetic process	biological_process	0.19655	1	10	133	112	1912	gene-KQ76_RS08575,gene-KQ76_RS00260,gene-KQ76_RS08095,gene-KQ76_RS08010,gene-KQ76_RS11435,gene-KQ76_RS11430,gene-KQ76_RS11440,gene-KQ76_RS11370,gene-KQ76_RS11405,gene-KQ76_RS06420
GO:0022890	inorganic cation transmembrane transporter activity	molecular_function	0.19665	1	7	133	69	1912	gene-KQ76_RS02115,gene-KQ76_RS03040,gene-KQ76_RS04580,gene-KQ76_RS08205,gene-KQ76_RS11435,gene-KQ76_RS03045,gene-KQ76_RS12020
GO:0042597	periplasmic space	cellular_component	0.19887	1	1	133	4	1912	gene-KQ76_RS01155
GO:0022607	cellular component assembly	biological_process	0.19986	1	5	133	51	1912	gene-KQ76_RS00645,gene-KQ76_RS08090,gene-KQ76_RS07440,gene-KQ76_RS11295,gene-KQ76_RS01155
GO:0030976	thiamine pyrophosphate binding	molecular_function	0.20227	1	2	133	10	1912	gene-KQ76_RS11300,gene-KQ76_RS10430
GO:0006213	pyrimidine nucleoside metabolic process	biological_process	0.20487	1	1	133	3	1912	gene-KQ76_RS08025
GO:0042157	lipoprotein metabolic process	biological_process	0.20592	1	2	133	13	1912	gene-KQ76_RS01985,gene-KQ76_RS01155
GO:0005618	cell wall	cellular_component	0.20661	1	2	133	10	1912	gene-KQ76_RS02705,gene-KQ76_RS02700
GO:0030312	external encapsulating structure	cellular_component	0.20661	1	2	133	10	1912	gene-KQ76_RS02705,gene-KQ76_RS02700
GO:0015078	proton transmembrane transporter activity	molecular_function	0.20774	1	4	133	35	1912	gene-KQ76_RS03045,gene-KQ76_RS12020,gene-KQ76_RS02115,gene-KQ76_RS03040
GO:0032787	monocarboxylic acid metabolic process	biological_process	0.20881	1	6	133	53	1912	gene-KQ76_RS02120,gene-KQ76_RS00275,gene-KQ76_RS12425,gene-KQ76_RS00370,gene-KQ76_RS03830,gene-KQ76_RS12955
GO:0004637	phosphoribosylamine-glycine ligase activity	molecular_function	0.21126	1	1	133	3	1912	gene-KQ76_RS13410
GO:0006144	purine nucleobase metabolic process	biological_process	0.21126	1	1	133	3	1912	gene-KQ76_RS13410
GO:0009113	purine nucleobase biosynthetic process	biological_process	0.21126	1	1	133	3	1912	gene-KQ76_RS13410
GO:0004834	tryptophan synthase activity	molecular_function	0.21235	1	1	133	4	1912	gene-KQ76_RS13770
GO:0015850	organic hydroxy compound transport	biological_process	0.21316	1	1	133	3	1912	gene-KQ76_RS12120
GO:0019239	deaminase activity	molecular_function	0.21392	1	1	133	4	1912	gene-KQ76_RS08025
GO:0043933	protein-containing complex subunit organization	biological_process	0.21421	1	5	133	48	1912	gene-KQ76_RS13805,gene-KQ76_RS00645,gene-KQ76_RS08090,gene-KQ76_RS11295,gene-KQ76_RS01155
GO:0006518	peptide metabolic process	biological_process	0.21576	1	10	133	115	1912	gene-KQ76_RS08095,gene-KQ76_RS08010,gene-KQ76_RS11435,gene-KQ76_RS11430,gene-KQ76_RS11440,gene-KQ76_RS11370,gene-KQ76_RS11405,gene-KQ76_RS06420,gene-KQ76_RS08575,gene-KQ76_RS00260
GO:0016774	phosphotransferase activity, carboxyl group as acceptor	molecular_function	0.21794	1	1	133	3	1912	gene-KQ76_RS03830
GO:0015175	neutral amino acid transmembrane transporter activity	molecular_function	0.21872	1	1	133	3	1912	gene-KQ76_RS04580
GO:0015655	alanine:sodium symporter activity	molecular_function	0.21872	1	1	133	3	1912	gene-KQ76_RS04580
GO:0015804	neutral amino acid transport	biological_process	0.21872	1	1	133	3	1912	gene-KQ76_RS04580
GO:0022858	alanine transmembrane transporter activity	molecular_function	0.21872	1	1	133	3	1912	gene-KQ76_RS04580
GO:0032328	alanine transport	biological_process	0.21872	1	1	133	3	1912	gene-KQ76_RS04580
GO:1901564	organonitrogen compound metabolic process	biological_process	0.21918	1	33	133	428	1912	gene-KQ76_RS12075,gene-KQ76_RS12425,gene-KQ76_RS06775,gene-KQ76_RS01155,gene-KQ76_RS12445,gene-KQ76_RS06420,gene-KQ76_RS11405,gene-KQ76_RS12430,gene-KQ76_RS13285,gene-KQ76_RS08025,gene-KQ76_RS06760,gene-KQ76_RS13410,gene-KQ76_RS03825,gene-KQ76_RS08575,gene-KQ76_RS00660,gene-KQ76_RS08010,gene-KQ76_RS12925,gene-KQ76_RS01985,gene-KQ76_RS13770,gene-KQ76_RS00260,gene-KQ76_RS02115,gene-KQ76_RS10940,gen…
GO:0016071	mRNA metabolic process	biological_process	0.22004	1	2	133	13	1912	gene-KQ76_RS13410,gene-KQ76_RS11295
GO:0015144	carbohydrate transmembrane transporter activity	molecular_function	0.2203	1	4	133	30	1912	gene-KQ76_RS13625,gene-KQ76_RS13035,gene-KQ76_RS13600,gene-KQ76_RS13195
GO:0000156	phosphorelay response regulator activity	molecular_function	0.22048	1	1	133	3	1912	gene-KQ76_RS06425
GO:0016051	carbohydrate biosynthetic process	biological_process	0.2214	1	3	133	24	1912	gene-KQ76_RS08880,gene-KQ76_RS06435,gene-KQ76_RS09915
GO:0015662	ion transmembrane transporter activity, phosphorylative mechanism	molecular_function	0.22687	1	1	133	4	1912	gene-KQ76_RS11435
GO:0043190	ATP-binding cassette (ABC) transporter complex	cellular_component	0.22775	1	2	133	13	1912	gene-KQ76_RS12570,gene-KQ76_RS04040
GO:0098533	ATPase dependent transmembrane transport complex	cellular_component	0.22775	1	2	133	13	1912	gene-KQ76_RS12570,gene-KQ76_RS04040
GO:0005984	disaccharide metabolic process	biological_process	0.22912	1	1	133	4	1912	gene-KQ76_RS06435
GO:0005991	trehalose metabolic process	biological_process	0.22912	1	1	133	4	1912	gene-KQ76_RS06435
GO:0005992	trehalose biosynthetic process	biological_process	0.22912	1	1	133	4	1912	gene-KQ76_RS06435
GO:0046351	disaccharide biosynthetic process	biological_process	0.22912	1	1	133	4	1912	gene-KQ76_RS06435
GO:0000921	septin ring assembly	biological_process	0.22994	1	1	133	4	1912	gene-KQ76_RS01155
GO:0005940	septin ring	cellular_component	0.22994	1	1	133	4	1912	gene-KQ76_RS01155
GO:0031106	septin ring organization	biological_process	0.22994	1	1	133	4	1912	gene-KQ76_RS01155
GO:0032156	septin cytoskeleton	cellular_component	0.22994	1	1	133	4	1912	gene-KQ76_RS01155
GO:0032185	septin cytoskeleton organization	biological_process	0.22994	1	1	133	4	1912	gene-KQ76_RS01155
GO:0016831	carboxy-lyase activity	molecular_function	0.23234	1	3	133	25	1912	gene-KQ76_RS11295,gene-KQ76_RS13770,gene-KQ76_RS02115
GO:0016705	oxidoreductase activity, acting on paired donors, with incorporation or reduction of molecular oxygen	molecular_function	0.23315	1	2	133	12	1912	gene-KQ76_RS01460,gene-KQ76_RS02120
GO:0004425	indole-3-glycerol-phosphate synthase activity	molecular_function	0.23365	1	1	133	4	1912	gene-KQ76_RS13770
GO:0015833	peptide transport	biological_process	0.23491	1	7	133	71	1912	gene-KQ76_RS13655,gene-KQ76_RS04435,gene-KQ76_RS13650,gene-KQ76_RS06760,gene-KQ76_RS01155,gene-KQ76_RS13645,gene-KQ76_RS13085
GO:0015077	monovalent inorganic cation transmembrane transporter activity	molecular_function	0.23603	1	5	133	49	1912	gene-KQ76_RS03040,gene-KQ76_RS02115,gene-KQ76_RS04580,gene-KQ76_RS03045,gene-KQ76_RS12020
GO:0008484	sulfuric ester hydrolase activity	molecular_function	0.23638	1	1	133	3	1912	gene-KQ76_RS03840
GO:0007155	cell adhesion	biological_process	0.23706	1	3	133	22	1912	gene-KQ76_RS02700,gene-KQ76_RS02705,gene-KQ76_RS12580
GO:0031683	G-protein beta/gamma-subunit complex binding	molecular_function	0.23728	1	2	133	13	1912	gene-KQ76_RS12580,gene-KQ76_RS13820
GO:0009401	phosphoenolpyruvate-dependent sugar phosphotransferase system	biological_process	0.23982	1	4	133	32	1912	gene-KQ76_RS13600,gene-KQ76_RS13035,gene-KQ76_RS03165,gene-KQ76_RS13195
GO:0071103	DNA conformation change	biological_process	0.2412	1	2	133	13	1912	gene-KQ76_RS00030,gene-KQ76_RS00025
GO:0016868	intramolecular transferase activity, phosphotransferases	molecular_function	0.2415	1	1	133	3	1912	gene-KQ76_RS03840
GO:0000166	nucleotide binding	molecular_function	0.24281	1	31	133	367	1912	gene-KQ76_RS08010,gene-KQ76_RS13085,gene-KQ76_RS00030,gene-KQ76_RS10295,gene-KQ76_RS00920,gene-KQ76_RS13820,gene-KQ76_RS04030,gene-KQ76_RS00660,gene-KQ76_RS00275,gene-KQ76_RS15250,gene-KQ76_RS12955,gene-KQ76_RS08090,gene-KQ76_RS08575,gene-KQ76_RS04435,gene-KQ76_RS13405,gene-KQ76_RS00600,gene-KQ76_RS06760,gene-KQ76_RS03825,gene-KQ76_RS12580,gene-KQ76_RS06420,gene-KQ76_RS06765,gene-KQ76_RS00975,gen…
GO:1901265	nucleoside phosphate binding	molecular_function	0.24281	1	31	133	367	1912	gene-KQ76_RS13085,gene-KQ76_RS10295,gene-KQ76_RS00030,gene-KQ76_RS08010,gene-KQ76_RS13820,gene-KQ76_RS04030,gene-KQ76_RS00660,gene-KQ76_RS00920,gene-KQ76_RS08090,gene-KQ76_RS08575,gene-KQ76_RS00275,gene-KQ76_RS15250,gene-KQ76_RS12955,gene-KQ76_RS13405,gene-KQ76_RS00600,gene-KQ76_RS06760,gene-KQ76_RS03825,gene-KQ76_RS12580,gene-KQ76_RS04435,gene-KQ76_RS00975,gene-KQ76_RS06765,gene-KQ76_RS12070,gen…
GO:0031325	positive regulation of cellular metabolic process	biological_process	0.24408	1	1	133	4	1912	gene-KQ76_RS12075
GO:0051173	positive regulation of nitrogen compound metabolic process	biological_process	0.24408	1	1	133	4	1912	gene-KQ76_RS12075
GO:0008033	tRNA processing	biological_process	0.24413	1	6	133	59	1912	gene-KQ76_RS09915,gene-KQ76_RS13770,gene-KQ76_RS13820,gene-KQ76_RS12070,gene-KQ76_RS15250,gene-KQ76_RS13085
GO:0009877	nodulation	biological_process	0.2456	1	1	133	4	1912	gene-KQ76_RS09915
GO:0009092	homoserine metabolic process	biological_process	0.2461	1	2	133	12	1912	gene-KQ76_RS12430,gene-KQ76_RS01565
GO:0019346	transsulfuration	biological_process	0.2461	1	2	133	12	1912	gene-KQ76_RS12430,gene-KQ76_RS01565
GO:0050667	homocysteine metabolic process	biological_process	0.2461	1	2	133	12	1912	gene-KQ76_RS01565,gene-KQ76_RS12430
GO:0043603	cellular amide metabolic process	biological_process	0.24856	1	11	133	133	1912	gene-KQ76_RS06420,gene-KQ76_RS11405,gene-KQ76_RS11440,gene-KQ76_RS11430,gene-KQ76_RS11370,gene-KQ76_RS11435,gene-KQ76_RS08010,gene-KQ76_RS08095,gene-KQ76_RS00260,gene-KQ76_RS12425,gene-KQ76_RS08575
GO:0022603	regulation of anatomical structure morphogenesis	biological_process	0.24968	1	1	133	4	1912	gene-KQ76_RS13655
GO:0072593	reactive oxygen species metabolic process	biological_process	0.25035	1	1	133	4	1912	gene-KQ76_RS07950
GO:0006396	RNA processing	biological_process	0.25069	1	8	133	87	1912	gene-KQ76_RS13770,gene-KQ76_RS09915,gene-KQ76_RS13410,gene-KQ76_RS15250,gene-KQ76_RS12070,gene-KQ76_RS13820,gene-KQ76_RS13085,gene-KQ76_RS11295
GO:0017004	cytochrome complex assembly	biological_process	0.2538	1	1	133	5	1912	gene-KQ76_RS00645
GO:0042886	amide transport	biological_process	0.25392	1	7	133	73	1912	gene-KQ76_RS13085,gene-KQ76_RS01155,gene-KQ76_RS13645,gene-KQ76_RS13650,gene-KQ76_RS06760,gene-KQ76_RS13655,gene-KQ76_RS04435
GO:0070069	cytochrome complex	cellular_component	0.25456	1	1	133	4	1912	gene-KQ76_RS00645
GO:0003824	catalytic activity	molecular_function	0.25539	1	84	133	1125	1912	gene-KQ76_RS00645,gene-KQ76_RS13365,gene-KQ76_RS12435,gene-KQ76_RS04030,gene-KQ76_RS13475,gene-KQ76_RS01065,gene-KQ76_RS00370,gene-KQ76_RS00260,gene-KQ76_RS02115,gene-KQ76_RS13770,gene-KQ76_RS00025,gene-KQ76_RS11900,gene-KQ76_RS01565,gene-KQ76_RS08640,gene-KQ76_RS11300,gene-KQ76_RS02770,gene-KQ76_RS10940,gene-KQ76_RS06765,gene-KQ76_RS13650,gene-KQ76_RS11295,gene-KQ76_RS01870,gene-KQ76_RS03840,gen…
GO:0022610	biological adhesion	biological_process	0.25752	1	3	133	23	1912	gene-KQ76_RS12580,gene-KQ76_RS02700,gene-KQ76_RS02705
GO:0044267	cellular protein metabolic process	biological_process	0.26569	1	13	133	166	1912	gene-KQ76_RS11435,gene-KQ76_RS13285,gene-KQ76_RS08010,gene-KQ76_RS08095,gene-KQ76_RS06420,gene-KQ76_RS11405,gene-KQ76_RS11430,gene-KQ76_RS11440,gene-KQ76_RS11370,gene-KQ76_RS08575,gene-KQ76_RS12445,gene-KQ76_RS00260,gene-KQ76_RS12075
GO:0006534	cysteine metabolic process	biological_process	0.26832	1	2	133	13	1912	gene-KQ76_RS01565,gene-KQ76_RS12430
GO:0016757	transferase activity, transferring glycosyl groups	molecular_function	0.2703	1	3	133	26	1912	gene-KQ76_RS10160,gene-KQ76_RS03445,gene-KQ76_RS13770
GO:0002949	tRNA threonylcarbamoyladenosine modification	biological_process	0.27189	1	3	133	24	1912	gene-KQ76_RS13085,gene-KQ76_RS13820,gene-KQ76_RS12070
GO:0070525	tRNA threonylcarbamoyladenosine metabolic process	biological_process	0.27189	1	3	133	24	1912	gene-KQ76_RS13085,gene-KQ76_RS12070,gene-KQ76_RS13820
GO:0071944	cell periphery	cellular_component	0.27247	1	6	133	62	1912	gene-KQ76_RS12120,gene-KQ76_RS01155,gene-KQ76_RS04040,gene-KQ76_RS12570,gene-KQ76_RS02705,gene-KQ76_RS02700
GO:0015031	protein transport	biological_process	0.27265	1	6	133	62	1912	gene-KQ76_RS13655,gene-KQ76_RS06760,gene-KQ76_RS13650,gene-KQ76_RS13645,gene-KQ76_RS01155,gene-KQ76_RS13085
GO:0045184	establishment of protein localization	biological_process	0.27265	1	6	133	62	1912	gene-KQ76_RS01155,gene-KQ76_RS13645,gene-KQ76_RS13085,gene-KQ76_RS13655,gene-KQ76_RS13650,gene-KQ76_RS06760
GO:0015318	inorganic molecular entity transmembrane transporter activity	molecular_function	0.27654	1	8	133	87	1912	gene-KQ76_RS11435,gene-KQ76_RS12120,gene-KQ76_RS04580,gene-KQ76_RS03045,gene-KQ76_RS12020,gene-KQ76_RS03040,gene-KQ76_RS02115,gene-KQ76_RS08205
GO:0003684	damaged DNA binding	molecular_function	0.27683	1	1	133	4	1912	gene-KQ76_RS09905
GO:0019238	cyclohydrolase activity	molecular_function	0.27727	1	1	133	4	1912	gene-KQ76_RS15250
GO:0004514	nicotinate-nucleotide diphosphorylase (carboxylating) activity	molecular_function	0.27774	1	1	133	5	1912	gene-KQ76_RS13770
GO:0009435	NAD biosynthetic process	biological_process	0.27774	1	1	133	5	1912	gene-KQ76_RS13770
GO:0006470	protein dephosphorylation	biological_process	0.27823	1	1	133	5	1912	gene-KQ76_RS12075
GO:0035303	regulation of dephosphorylation	biological_process	0.27823	1	1	133	5	1912	gene-KQ76_RS12075
GO:0035304	regulation of protein dephosphorylation	biological_process	0.27823	1	1	133	5	1912	gene-KQ76_RS12075
GO:0005283	amino acid:sodium symporter activity	molecular_function	0.28196	1	1	133	4	1912	gene-KQ76_RS04580
GO:0005343	organic acid:sodium symporter activity	molecular_function	0.28196	1	1	133	4	1912	gene-KQ76_RS04580
GO:0005416	amino acid:cation symporter activity	molecular_function	0.28196	1	1	133	4	1912	gene-KQ76_RS04580
GO:0004371	glycerone kinase activity	molecular_function	0.28566	1	1	133	5	1912	gene-KQ76_RS03160
GO:0016782	transferase activity, transferring sulfur-containing groups	molecular_function	0.28864	1	1	133	4	1912	gene-KQ76_RS11645
GO:0006040	amino sugar metabolic process	biological_process	0.28866	1	1	133	5	1912	gene-KQ76_RS13770
GO:0006050	mannosamine metabolic process	biological_process	0.28866	1	1	133	5	1912	gene-KQ76_RS13770
GO:0006051	N-acetylmannosamine metabolic process	biological_process	0.28866	1	1	133	5	1912	gene-KQ76_RS13770
GO:0047465	N-acylglucosamine-6-phosphate 2-epimerase activity	molecular_function	0.28866	1	1	133	5	1912	gene-KQ76_RS13770
GO:0005342	organic acid transmembrane transporter activity	molecular_function	0.28955	1	2	133	13	1912	gene-KQ76_RS04580,gene-KQ76_RS12120
GO:0046943	carboxylic acid transmembrane transporter activity	molecular_function	0.28955	1	2	133	13	1912	gene-KQ76_RS04580,gene-KQ76_RS12120
GO:0006979	response to oxidative stress	biological_process	0.28959	1	1	133	6	1912	gene-KQ76_RS13475
GO:0009081	branched-chain amino acid metabolic process	biological_process	0.29171	1	1	133	5	1912	gene-KQ76_RS10445
GO:0009082	branched-chain amino acid biosynthetic process	biological_process	0.29171	1	1	133	5	1912	gene-KQ76_RS10445
GO:0000276	mitochondrial proton-transporting ATP synthase complex, coupling factor F(o)	cellular_component	0.29235	1	1	133	5	1912	gene-KQ76_RS02115
GO:0005753	mitochondrial proton-transporting ATP synthase complex	cellular_component	0.29235	1	1	133	5	1912	gene-KQ76_RS02115
GO:0016810	hydrolase activity, acting on carbon-nitrogen (but not peptide) bonds	molecular_function	0.29315	1	3	133	27	1912	gene-KQ76_RS15250,gene-KQ76_RS08025,gene-KQ76_RS13805
GO:0015672	monovalent inorganic cation transport	biological_process	0.29323	1	6	133	65	1912	gene-KQ76_RS04580,gene-KQ76_RS02115,gene-KQ76_RS03040,gene-KQ76_RS12020,gene-KQ76_RS10940,gene-KQ76_RS00370
GO:0009055	electron transfer activity	molecular_function	0.29327	1	3	133	29	1912	gene-KQ76_RS00645,gene-KQ76_RS13025,gene-KQ76_RS01155
GO:1902495	transmembrane transporter complex	cellular_component	0.29516	1	2	133	15	1912	gene-KQ76_RS04040,gene-KQ76_RS12570
GO:1990351	transporter complex	cellular_component	0.29516	1	2	133	15	1912	gene-KQ76_RS04040,gene-KQ76_RS12570
GO:0030145	manganese ion binding	molecular_function	0.29582	1	1	133	5	1912	gene-KQ76_RS03840
GO:0003854	3-beta-hydroxy-delta5-steroid dehydrogenase activity	molecular_function	0.29821	1	2	133	15	1912	gene-KQ76_RS10940,gene-KQ76_RS01870
GO:0006694	steroid biosynthetic process	biological_process	0.29821	1	2	133	15	1912	gene-KQ76_RS10940,gene-KQ76_RS01870
GO:0008202	steroid metabolic process	biological_process	0.29821	1	2	133	15	1912	gene-KQ76_RS10940,gene-KQ76_RS01870
GO:0016229	steroid dehydrogenase activity	molecular_function	0.29821	1	2	133	15	1912	gene-KQ76_RS01870,gene-KQ76_RS10940
GO:0033764	steroid dehydrogenase activity, acting on the CH-OH group of donors, NAD or NADP as acceptor	molecular_function	0.29821	1	2	133	15	1912	gene-KQ76_RS10940,gene-KQ76_RS01870
GO:0033177	proton-transporting two-sector ATPase complex, proton-transporting domain	cellular_component	0.2987	1	2	133	17	1912	gene-KQ76_RS12020,gene-KQ76_RS02115
GO:0022804	active transmembrane transporter activity	molecular_function	0.29891	1	7	133	69	1912	gene-KQ76_RS13600,gene-KQ76_RS03045,gene-KQ76_RS11435,gene-KQ76_RS13035,gene-KQ76_RS04580,gene-KQ76_RS03040,gene-KQ76_RS13195
GO:0008104	protein localization	biological_process	0.30084	1	6	133	64	1912	gene-KQ76_RS13085,gene-KQ76_RS01155,gene-KQ76_RS13645,gene-KQ76_RS13650,gene-KQ76_RS06760,gene-KQ76_RS13655
GO:0009069	serine family amino acid metabolic process	biological_process	0.30215	1	2	133	14	1912	gene-KQ76_RS12430,gene-KQ76_RS01565
GO:0006399	tRNA metabolic process	biological_process	0.30315	1	8	133	85	1912	gene-KQ76_RS12070,gene-KQ76_RS13820,gene-KQ76_RS13085,gene-KQ76_RS08010,gene-KQ76_RS09915,gene-KQ76_RS13770,gene-KQ76_RS08575,gene-KQ76_RS15250
GO:0005938	cell cortex	cellular_component	0.30805	1	1	133	6	1912	gene-KQ76_RS01155
GO:0009143	nucleoside triphosphate catabolic process	biological_process	0.30906	1	1	133	5	1912	gene-KQ76_RS15250
GO:0047429	nucleoside-triphosphate diphosphatase activity	molecular_function	0.30906	1	1	133	5	1912	gene-KQ76_RS15250
GO:0050151	oleate hydratase activity	molecular_function	0.3093	1	1	133	4	1912	gene-KQ76_RS00275
GO:0008172	S-methyltransferase activity	molecular_function	0.30967	1	1	133	5	1912	gene-KQ76_RS13080
GO:0046148	pigment biosynthetic process	biological_process	0.31414	1	1	133	5	1912	gene-KQ76_RS13410
GO:0098797	plasma membrane protein complex	cellular_component	0.31522	1	2	133	16	1912	gene-KQ76_RS12570,gene-KQ76_RS04040
GO:0008982	protein-N(PI)-phosphohistidine-sugar phosphotransferase activity	molecular_function	0.31538	1	3	133	24	1912	gene-KQ76_RS13600,gene-KQ76_RS13035,gene-KQ76_RS13195
GO:0046912	transferase activity, transferring acyl groups, acyl groups converted into alkyl on transfer	molecular_function	0.31589	1	1	133	5	1912	gene-KQ76_RS10445
GO:0031554	regulation of DNA-templated transcription, termination	biological_process	0.3163	1	1	133	5	1912	gene-KQ76_RS13805
GO:0043244	regulation of protein-containing complex disassembly	biological_process	0.3163	1	1	133	5	1912	gene-KQ76_RS13805
GO:0006631	fatty acid metabolic process	biological_process	0.31701	1	4	133	37	1912	gene-KQ76_RS00275,gene-KQ76_RS00370,gene-KQ76_RS12955,gene-KQ76_RS02120
GO:0046873	metal ion transmembrane transporter activity	molecular_function	0.31837	1	3	133	28	1912	gene-KQ76_RS08205,gene-KQ76_RS04580,gene-KQ76_RS11435
GO:0008641	ubiquitin-like modifier activating enzyme activity	molecular_function	0.31895	1	1	133	5	1912	gene-KQ76_RS00920
GO:0016829	lyase activity	molecular_function	0.31926	1	7	133	79	1912	gene-KQ76_RS13770,gene-KQ76_RS06770,gene-KQ76_RS02115,gene-KQ76_RS12430,gene-KQ76_RS00275,gene-KQ76_RS01565,gene-KQ76_RS11295
GO:0060590	ATPase regulator activity	molecular_function	0.32033	1	1	133	6	1912	gene-KQ76_RS08090
GO:0016830	carbon-carbon lyase activity	molecular_function	0.32417	1	3	133	30	1912	gene-KQ76_RS11295,gene-KQ76_RS02115,gene-KQ76_RS13770
GO:0003779	actin binding	molecular_function	0.32468	1	1	133	5	1912	gene-KQ76_RS12580
GO:0034470	ncRNA processing	biological_process	0.32549	1	6	133	67	1912	gene-KQ76_RS13085,gene-KQ76_RS15250,gene-KQ76_RS12070,gene-KQ76_RS13820,gene-KQ76_RS13770,gene-KQ76_RS09915
GO:0003857	3-hydroxyacyl-CoA dehydrogenase activity	molecular_function	0.32634	1	3	133	25	1912	gene-KQ76_RS00370,gene-KQ76_RS12955,gene-KQ76_RS02120
GO:0048646	anatomical structure formation involved in morphogenesis	biological_process	0.32755	1	1	133	5	1912	gene-KQ76_RS13655
GO:2000026	regulation of multicellular organismal development	biological_process	0.3331	1	1	133	5	1912	gene-KQ76_RS13655
GO:0000105	histidine biosynthetic process	biological_process	0.33516	1	2	133	18	1912	gene-KQ76_RS13770,gene-KQ76_RS15250
GO:0006547	histidine metabolic process	biological_process	0.33516	1	2	133	18	1912	gene-KQ76_RS13770,gene-KQ76_RS15250
GO:0052803	imidazole-containing compound metabolic process	biological_process	0.33516	1	2	133	18	1912	gene-KQ76_RS15250,gene-KQ76_RS13770
GO:0008324	cation transmembrane transporter activity	molecular_function	0.33541	1	7	133	82	1912	gene-KQ76_RS03040,gene-KQ76_RS02115,gene-KQ76_RS04580,gene-KQ76_RS08205,gene-KQ76_RS11435,gene-KQ76_RS03045,gene-KQ76_RS12020
GO:0019220	regulation of phosphate metabolic process	biological_process	0.33821	1	1	133	6	1912	gene-KQ76_RS12075
GO:0031399	regulation of protein modification process	biological_process	0.33821	1	1	133	6	1912	gene-KQ76_RS12075
GO:0051174	regulation of phosphorus metabolic process	biological_process	0.33821	1	1	133	6	1912	gene-KQ76_RS12075
GO:0006814	sodium ion transport	biological_process	0.33825	1	1	133	6	1912	gene-KQ76_RS04580
GO:0006568	tryptophan metabolic process	biological_process	0.34253	1	1	133	7	1912	gene-KQ76_RS13770
GO:0006586	indolalkylamine metabolic process	biological_process	0.34253	1	1	133	7	1912	gene-KQ76_RS13770
GO:0042430	indole-containing compound metabolic process	biological_process	0.34253	1	1	133	7	1912	gene-KQ76_RS13770
GO:0016778	diphosphotransferase activity	molecular_function	0.34398	1	1	133	6	1912	gene-KQ76_RS06760
GO:0008028	monocarboxylic acid transmembrane transporter activity	molecular_function	0.34448	1	1	133	5	1912	gene-KQ76_RS12120
GO:0015370	solute:sodium symporter activity	molecular_function	0.34631	1	1	133	5	1912	gene-KQ76_RS04580
GO:0030234	enzyme regulator activity	molecular_function	0.34714	1	2	133	19	1912	gene-KQ76_RS08090,gene-KQ76_RS02195
GO:0009893	positive regulation of metabolic process	biological_process	0.34741	1	1	133	6	1912	gene-KQ76_RS12075
GO:0010604	positive regulation of macromolecule metabolic process	biological_process	0.34741	1	1	133	6	1912	gene-KQ76_RS12075
GO:0030246	carbohydrate binding	molecular_function	0.34792	1	1	133	6	1912	gene-KQ76_RS03820
GO:1901681	sulfur compound binding	molecular_function	0.35019	1	2	133	15	1912	gene-KQ76_RS11300,gene-KQ76_RS10430
GO:0042440	pigment metabolic process	biological_process	0.35567	1	1	133	6	1912	gene-KQ76_RS13410
GO:1902600	proton transmembrane transport	biological_process	0.35572	1	3	133	31	1912	gene-KQ76_RS12020,gene-KQ76_RS02115,gene-KQ76_RS03040
GO:0019829	ATPase-coupled cation transmembrane transporter activity	molecular_function	0.35603	1	1	133	6	1912	gene-KQ76_RS11435
GO:0042625	ATPase-coupled ion transmembrane transporter activity	molecular_function	0.35603	1	1	133	6	1912	gene-KQ76_RS11435
GO:0060589	nucleoside-triphosphatase regulator activity	molecular_function	0.35615	1	1	133	7	1912	gene-KQ76_RS08090
GO:0008514	organic anion transmembrane transporter activity	molecular_function	0.35738	1	2	133	16	1912	gene-KQ76_RS12120,gene-KQ76_RS04580
GO:0009141	nucleoside triphosphate metabolic process	biological_process	0.3594	1	2	133	18	1912	gene-KQ76_RS15250,gene-KQ76_RS02115
GO:0006400	tRNA modification	biological_process	0.3675	1	4	133	43	1912	gene-KQ76_RS13085,gene-KQ76_RS13820,gene-KQ76_RS12070,gene-KQ76_RS09915
GO:0043168	anion binding	molecular_function	0.36757	1	29	133	357	1912	gene-KQ76_RS13085,gene-KQ76_RS00030,gene-KQ76_RS10295,gene-KQ76_RS10430,gene-KQ76_RS12440,gene-KQ76_RS08010,gene-KQ76_RS13820,gene-KQ76_RS04030,gene-KQ76_RS08575,gene-KQ76_RS00275,gene-KQ76_RS15250,gene-KQ76_RS13405,gene-KQ76_RS00600,gene-KQ76_RS06760,gene-KQ76_RS12580,gene-KQ76_RS04435,gene-KQ76_RS13365,gene-KQ76_RS12070,gene-KQ76_RS02120,gene-KQ76_RS06425,gene-KQ76_RS12430,gene-KQ76_RS06430,gen…
GO:0051239	regulation of multicellular organismal process	biological_process	0.36767	1	1	133	6	1912	gene-KQ76_RS13655
GO:0019538	protein metabolic process	biological_process	0.36816	1	17	133	234	1912	gene-KQ76_RS08095,gene-KQ76_RS13285,gene-KQ76_RS11405,gene-KQ76_RS12430,gene-KQ76_RS11370,gene-KQ76_RS11440,gene-KQ76_RS06420,gene-KQ76_RS12445,gene-KQ76_RS01155,gene-KQ76_RS00260,gene-KQ76_RS12075,gene-KQ76_RS01985,gene-KQ76_RS12925,gene-KQ76_RS11435,gene-KQ76_RS08010,gene-KQ76_RS11430,gene-KQ76_RS08575
GO:0009579	thylakoid	cellular_component	0.36843	1	1	133	7	1912	gene-KQ76_RS00645
GO:0034660	ncRNA metabolic process	biological_process	0.37467	1	8	133	93	1912	gene-KQ76_RS09915,gene-KQ76_RS13770,gene-KQ76_RS15250,gene-KQ76_RS08575,gene-KQ76_RS12070,gene-KQ76_RS13820,gene-KQ76_RS08010,gene-KQ76_RS13085
GO:0051259	protein complex oligomerization	biological_process	0.37591	1	1	133	8	1912	gene-KQ76_RS01155
GO:0015718	monocarboxylic acid transport	biological_process	0.37831	1	1	133	6	1912	gene-KQ76_RS12120
GO:0009112	nucleobase metabolic process	biological_process	0.38151	1	1	133	7	1912	gene-KQ76_RS13410
GO:0046112	nucleobase biosynthetic process	biological_process	0.38151	1	1	133	7	1912	gene-KQ76_RS13410
GO:0004553	hydrolase activity, hydrolyzing O-glycosyl compounds	molecular_function	0.38258	1	1	133	6	1912	gene-KQ76_RS01065
GO:0043167	ion binding	molecular_function	0.38349	1	35	133	449	1912	gene-KQ76_RS08010,gene-KQ76_RS10430,gene-KQ76_RS13085,gene-KQ76_RS00030,gene-KQ76_RS10295,gene-KQ76_RS13820,gene-KQ76_RS08575,gene-KQ76_RS06760,gene-KQ76_RS13405,gene-KQ76_RS08025,gene-KQ76_RS06420,gene-KQ76_RS02120,gene-KQ76_RS12070,gene-KQ76_RS06425,gene-KQ76_RS12430,gene-KQ76_RS12425,gene-KQ76_RS01155,gene-KQ76_RS12445,gene-KQ76_RS02705,gene-KQ76_RS12440,gene-KQ76_RS04030,gene-KQ76_RS15250,gen…
GO:0015294	solute:cation symporter activity	molecular_function	0.38709	1	1	133	6	1912	gene-KQ76_RS04580
GO:0043229	intracellular organelle	cellular_component	0.38885	1	13	133	184	1912	gene-KQ76_RS06420,gene-KQ76_RS11440,gene-KQ76_RS11430,gene-KQ76_RS11370,gene-KQ76_RS11405,gene-KQ76_RS08010,gene-KQ76_RS11435,gene-KQ76_RS11295,gene-KQ76_RS08095,gene-KQ76_RS09175,gene-KQ76_RS02115,gene-KQ76_RS00260,gene-KQ76_RS01155
GO:0004499	N,N-dimethylaniline monooxygenase activity	molecular_function	0.39079	1	1	133	6	1912	gene-KQ76_RS02120
GO:0007186	G protein-coupled receptor signaling pathway	biological_process	0.39646	1	2	133	19	1912	gene-KQ76_RS12580,gene-KQ76_RS13820
GO:0098796	membrane protein complex	cellular_component	0.39689	1	5	133	61	1912	gene-KQ76_RS12020,gene-KQ76_RS12570,gene-KQ76_RS04040,gene-KQ76_RS02115,gene-KQ76_RS12075
GO:0016836	hydro-lyase activity	molecular_function	0.39718	1	2	133	20	1912	gene-KQ76_RS13770,gene-KQ76_RS00275
GO:0015849	organic acid transport	biological_process	0.39973	1	2	133	18	1912	gene-KQ76_RS04580,gene-KQ76_RS12120
GO:0046942	carboxylic acid transport	biological_process	0.39973	1	2	133	18	1912	gene-KQ76_RS12120,gene-KQ76_RS04580
GO:0009653	anatomical structure morphogenesis	biological_process	0.40537	1	1	133	7	1912	gene-KQ76_RS13655
GO:0000287	magnesium ion binding	molecular_function	0.40612	1	2	133	19	1912	gene-KQ76_RS11300,gene-KQ76_RS10430
GO:0016043	cellular component organization	biological_process	0.40621	1	8	133	105	1912	gene-KQ76_RS07440,gene-KQ76_RS11295,gene-KQ76_RS00030,gene-KQ76_RS00645,gene-KQ76_RS13805,gene-KQ76_RS00025,gene-KQ76_RS08090,gene-KQ76_RS01155
GO:1990904	ribonucleoprotein complex	cellular_component	0.40631	1	1	133	8	1912	gene-KQ76_RS11295
GO:0045263	proton-transporting ATP synthase complex, coupling factor F(o)	cellular_component	0.4091	1	1	133	8	1912	gene-KQ76_RS02115
GO:0140101	catalytic activity, acting on a tRNA	molecular_function	0.40922	1	5	133	57	1912	gene-KQ76_RS09915,gene-KQ76_RS13770,gene-KQ76_RS08010,gene-KQ76_RS15250,gene-KQ76_RS08575
GO:0005576	extracellular region	cellular_component	0.40948	1	5	133	64	1912	gene-KQ76_RS02705,gene-KQ76_RS01985,gene-KQ76_RS02700,gene-KQ76_RS08090,gene-KQ76_RS01155
GO:0002790	peptide secretion	biological_process	0.41266	1	1	133	8	1912	gene-KQ76_RS01155
GO:0009306	protein secretion	biological_process	0.41266	1	1	133	8	1912	gene-KQ76_RS01155
GO:0035592	establishment of protein localization to extracellular region	biological_process	0.41266	1	1	133	8	1912	gene-KQ76_RS01155
GO:0071692	protein localization to extracellular region	biological_process	0.41266	1	1	133	8	1912	gene-KQ76_RS01155
GO:0019359	nicotinamide nucleotide biosynthetic process	biological_process	0.41397	1	1	133	8	1912	gene-KQ76_RS13770
GO:0019362	pyridine nucleotide metabolic process	biological_process	0.41397	1	1	133	8	1912	gene-KQ76_RS13770
GO:0019363	pyridine nucleotide biosynthetic process	biological_process	0.41397	1	1	133	8	1912	gene-KQ76_RS13770
GO:0046496	nicotinamide nucleotide metabolic process	biological_process	0.41397	1	1	133	8	1912	gene-KQ76_RS13770
GO:0016857	racemase and epimerase activity, acting on carbohydrates and derivatives	molecular_function	0.41398	1	1	133	8	1912	gene-KQ76_RS13770
GO:0005577	fibrinogen complex	cellular_component	0.41474	1	1	133	8	1912	gene-KQ76_RS08090
GO:0007596	blood coagulation	biological_process	0.41474	1	1	133	8	1912	gene-KQ76_RS08090
GO:0007599	hemostasis	biological_process	0.41474	1	1	133	8	1912	gene-KQ76_RS08090
GO:0009611	response to wounding	biological_process	0.41474	1	1	133	8	1912	gene-KQ76_RS08090
GO:0030168	platelet activation	biological_process	0.41474	1	1	133	8	1912	gene-KQ76_RS08090
GO:0042060	wound healing	biological_process	0.41474	1	1	133	8	1912	gene-KQ76_RS08090
GO:0050817	coagulation	biological_process	0.41474	1	1	133	8	1912	gene-KQ76_RS08090
GO:0050878	regulation of body fluid levels	biological_process	0.41474	1	1	133	8	1912	gene-KQ76_RS08090
GO:0051258	protein polymerization	biological_process	0.41474	1	1	133	8	1912	gene-KQ76_RS08090
GO:0032501	multicellular organismal process	biological_process	0.41478	1	2	133	21	1912	gene-KQ76_RS08090,gene-KQ76_RS13655
GO:0016860	intramolecular oxidoreductase activity	molecular_function	0.41921	1	1	133	8	1912	gene-KQ76_RS03835
GO:0016861	intramolecular oxidoreductase activity, interconverting aldoses and ketoses	molecular_function	0.41921	1	1	133	8	1912	gene-KQ76_RS03835
GO:0072528	pyrimidine-containing compound biosynthetic process	biological_process	0.41978	1	1	133	8	1912	gene-KQ76_RS06760
GO:0006305	DNA alkylation	biological_process	0.42175	1	1	133	7	1912	gene-KQ76_RS09915
GO:0006306	DNA methylation	biological_process	0.42175	1	1	133	7	1912	gene-KQ76_RS09915
GO:0044728	DNA methylation or demethylation	biological_process	0.42175	1	1	133	7	1912	gene-KQ76_RS09915
GO:0033179	proton-transporting V-type ATPase, V0 domain	cellular_component	0.42332	1	1	133	8	1912	gene-KQ76_RS12020
GO:0071705	nitrogen compound transport	biological_process	0.42418	1	8	133	101	1912	gene-KQ76_RS04435,gene-KQ76_RS06760,gene-KQ76_RS01155,gene-KQ76_RS13655,gene-KQ76_RS04580,gene-KQ76_RS13650,gene-KQ76_RS13645,gene-KQ76_RS13085
GO:0015711	organic anion transport	biological_process	0.42427	1	2	133	19	1912	gene-KQ76_RS12120,gene-KQ76_RS04580
GO:0006996	organelle organization	biological_process	0.42588	1	4	133	50	1912	gene-KQ76_RS00025,gene-KQ76_RS01155,gene-KQ76_RS00030,gene-KQ76_RS07440
GO:0007010	cytoskeleton organization	biological_process	0.428	1	1	133	8	1912	gene-KQ76_RS01155
GO:0006090	pyruvate metabolic process	biological_process	0.42842	1	1	133	7	1912	gene-KQ76_RS03830
GO:0006096	glycolytic process	biological_process	0.42842	1	1	133	7	1912	gene-KQ76_RS03830
GO:0006165	nucleoside diphosphate phosphorylation	biological_process	0.42842	1	1	133	7	1912	gene-KQ76_RS03830
GO:0006757	ATP generation from ADP	biological_process	0.42842	1	1	133	7	1912	gene-KQ76_RS03830
GO:0009132	nucleoside diphosphate metabolic process	biological_process	0.42842	1	1	133	7	1912	gene-KQ76_RS03830
GO:0009135	purine nucleoside diphosphate metabolic process	biological_process	0.42842	1	1	133	7	1912	gene-KQ76_RS03830
GO:0009179	purine ribonucleoside diphosphate metabolic process	biological_process	0.42842	1	1	133	7	1912	gene-KQ76_RS03830
GO:0009185	ribonucleoside diphosphate metabolic process	biological_process	0.42842	1	1	133	7	1912	gene-KQ76_RS03830
GO:0046031	ADP metabolic process	biological_process	0.42842	1	1	133	7	1912	gene-KQ76_RS03830
GO:0046939	nucleotide phosphorylation	biological_process	0.42842	1	1	133	7	1912	gene-KQ76_RS03830
GO:0051128	regulation of cellular component organization	biological_process	0.43088	1	1	133	8	1912	gene-KQ76_RS13805
GO:0046914	transition metal ion binding	molecular_function	0.43109	1	5	133	66	1912	gene-KQ76_RS02705,gene-KQ76_RS09175,gene-KQ76_RS03840,gene-KQ76_RS01155,gene-KQ76_RS08025
GO:0034655	nucleobase-containing compound catabolic process	biological_process	0.43537	1	2	133	21	1912	gene-KQ76_RS08025,gene-KQ76_RS15250
GO:0006536	glutamate metabolic process	biological_process	0.44124	1	1	133	7	1912	gene-KQ76_RS02115
GO:0006537	glutamate biosynthetic process	biological_process	0.44124	1	1	133	7	1912	gene-KQ76_RS02115
GO:0015930	glutamate synthase activity	molecular_function	0.44124	1	1	133	7	1912	gene-KQ76_RS02115
GO:0043650	dicarboxylic acid biosynthetic process	biological_process	0.44124	1	1	133	7	1912	gene-KQ76_RS02115
GO:0007275	multicellular organism development	biological_process	0.44253	1	1	133	7	1912	gene-KQ76_RS13655
GO:0050793	regulation of developmental process	biological_process	0.44442	1	1	133	8	1912	gene-KQ76_RS13655
GO:0098655	cation transmembrane transport	biological_process	0.44532	1	3	133	36	1912	gene-KQ76_RS12020,gene-KQ76_RS03040,gene-KQ76_RS02115
GO:0098662	inorganic cation transmembrane transport	biological_process	0.44532	1	3	133	36	1912	gene-KQ76_RS12020,gene-KQ76_RS03040,gene-KQ76_RS02115
GO:0015081	sodium ion transmembrane transporter activity	molecular_function	0.44644	1	1	133	8	1912	gene-KQ76_RS04580
GO:0003674	molecular_function	molecular_function	0.44735	1	116	133	1634	1912	gene-KQ76_RS00920,gene-KQ76_RS06615,gene-KQ76_RS10450,gene-KQ76_RS00910,gene-KQ76_RS00660,gene-KQ76_RS03835,gene-KQ76_RS13820,gene-KQ76_RS02075,gene-KQ76_RS10430,gene-KQ76_RS00030,gene-KQ76_RS10295,gene-KQ76_RS13085,gene-KQ76_RS09905,gene-KQ76_RS03825,gene-KQ76_RS00620,gene-KQ76_RS13805,gene-KQ76_RS04040,gene-KQ76_RS13410,gene-KQ76_RS13405,gene-KQ76_RS13825,gene-KQ76_RS03820,gene-KQ76_RS06770,gen…
GO:0045259	proton-transporting ATP synthase complex	cellular_component	0.44775	1	1	133	9	1912	gene-KQ76_RS02115
GO:0009452	7-methylguanosine RNA capping	biological_process	0.44858	1	1	133	9	1912	gene-KQ76_RS09915
GO:0036260	RNA capping	biological_process	0.44858	1	1	133	9	1912	gene-KQ76_RS09915
GO:0006810	transport	biological_process	0.4503	1	30	133	397	1912	gene-KQ76_RS13645,gene-KQ76_RS12120,gene-KQ76_RS13625,gene-KQ76_RS04580,gene-KQ76_RS13650,gene-KQ76_RS07000,gene-KQ76_RS10940,gene-KQ76_RS03045,gene-KQ76_RS13600,gene-KQ76_RS01155,gene-KQ76_RS13035,gene-KQ76_RS12020,gene-KQ76_RS12575,gene-KQ76_RS01985,gene-KQ76_RS08205,gene-KQ76_RS02115,gene-KQ76_RS03040,gene-KQ76_RS00370,gene-KQ76_RS13085,gene-KQ76_RS13655,gene-KQ76_RS11635,gene-KQ76_RS03165,gen…
GO:0051234	establishment of localization	biological_process	0.4503	1	30	133	397	1912	gene-KQ76_RS01985,gene-KQ76_RS02115,gene-KQ76_RS03040,gene-KQ76_RS08205,gene-KQ76_RS13035,gene-KQ76_RS01155,gene-KQ76_RS10940,gene-KQ76_RS03045,gene-KQ76_RS13600,gene-KQ76_RS12575,gene-KQ76_RS12020,gene-KQ76_RS07000,gene-KQ76_RS13650,gene-KQ76_RS04580,gene-KQ76_RS12120,gene-KQ76_RS13645,gene-KQ76_RS13625,gene-KQ76_RS12570,gene-KQ76_RS04435,gene-KQ76_RS12565,gene-KQ76_RS13195,gene-KQ76_RS06760,gen…
GO:0015171	amino acid transmembrane transporter activity	molecular_function	0.45079	1	1	133	7	1912	gene-KQ76_RS04580
GO:0005622	intracellular	cellular_component	0.45146	1	18	133	264	1912	gene-KQ76_RS03840,gene-KQ76_RS11295,gene-KQ76_RS08095,gene-KQ76_RS06420,gene-KQ76_RS11370,gene-KQ76_RS11440,gene-KQ76_RS11405,gene-KQ76_RS01155,gene-KQ76_RS13770,gene-KQ76_RS00260,gene-KQ76_RS02115,gene-KQ76_RS08010,gene-KQ76_RS11435,gene-KQ76_RS13655,gene-KQ76_RS11430,gene-KQ76_RS15250,gene-KQ76_RS09175,gene-KQ76_RS00645
GO:0016835	carbon-oxygen lyase activity	molecular_function	0.45347	1	2	133	22	1912	gene-KQ76_RS00275,gene-KQ76_RS13770
GO:0006793	phosphorus metabolic process	biological_process	0.45405	1	10	133	135	1912	gene-KQ76_RS03830,gene-KQ76_RS13285,gene-KQ76_RS08025,gene-KQ76_RS13770,gene-KQ76_RS02115,gene-KQ76_RS12075,gene-KQ76_RS06760,gene-KQ76_RS12955,gene-KQ76_RS15250,gene-KQ76_RS12445
GO:0009119	ribonucleoside metabolic process	biological_process	0.45495	1	1	133	9	1912	gene-KQ76_RS08025
GO:1901136	carbohydrate derivative catabolic process	biological_process	0.45917	1	2	133	22	1912	gene-KQ76_RS12955,gene-KQ76_RS08025
GO:0016311	dephosphorylation	biological_process	0.46043	1	1	133	9	1912	gene-KQ76_RS12075
GO:0015075	ion transmembrane transporter activity	molecular_function	0.46103	1	8	133	105	1912	gene-KQ76_RS03045,gene-KQ76_RS12020,gene-KQ76_RS08205,gene-KQ76_RS03040,gene-KQ76_RS02115,gene-KQ76_RS12120,gene-KQ76_RS11435,gene-KQ76_RS04580
GO:0009073	aromatic amino acid family biosynthetic process	biological_process	0.46204	1	2	133	23	1912	gene-KQ76_RS13770,gene-KQ76_RS15250
GO:0044085	cellular component biogenesis	biological_process	0.46357	1	5	133	72	1912	gene-KQ76_RS00645,gene-KQ76_RS11295,gene-KQ76_RS07440,gene-KQ76_RS08090,gene-KQ76_RS01155
GO:0008134	transcription factor binding	molecular_function	0.46461	1	2	133	20	1912	gene-KQ76_RS13085,gene-KQ76_RS13820
GO:0042025	host cell nucleus	cellular_component	0.46753	1	1	133	9	1912	gene-KQ76_RS10425
GO:0048522	positive regulation of cellular process	biological_process	0.4676	1	1	133	10	1912	gene-KQ76_RS12075
GO:0001775	cell activation	biological_process	0.46794	1	1	133	9	1912	gene-KQ76_RS08090
GO:0098660	inorganic ion transmembrane transport	biological_process	0.46828	1	3	133	37	1912	gene-KQ76_RS12020,gene-KQ76_RS03040,gene-KQ76_RS02115
GO:0008509	anion transmembrane transporter activity	molecular_function	0.46883	1	2	133	20	1912	gene-KQ76_RS04580,gene-KQ76_RS12120
GO:0097159	organic cyclic compound binding	molecular_function	0.47271	1	51	133	691	1912	gene-KQ76_RS09915,gene-KQ76_RS12445,gene-KQ76_RS12425,gene-KQ76_RS01155,gene-KQ76_RS00975,gene-KQ76_RS02120,gene-KQ76_RS12070,gene-KQ76_RS06425,gene-KQ76_RS12430,gene-KQ76_RS06420,gene-KQ76_RS13025,gene-KQ76_RS04155,gene-KQ76_RS13405,gene-KQ76_RS00620,gene-KQ76_RS13805,gene-KQ76_RS06760,gene-KQ76_RS03825,gene-KQ76_RS09905,gene-KQ76_RS08575,gene-KQ76_RS13820,gene-KQ76_RS00660,gene-KQ76_RS00910,gen…
GO:1901363	heterocyclic compound binding	molecular_function	0.47271	1	51	133	691	1912	gene-KQ76_RS08575,gene-KQ76_RS03825,gene-KQ76_RS09905,gene-KQ76_RS13805,gene-KQ76_RS00620,gene-KQ76_RS13405,gene-KQ76_RS06760,gene-KQ76_RS08010,gene-KQ76_RS10430,gene-KQ76_RS10295,gene-KQ76_RS00030,gene-KQ76_RS13085,gene-KQ76_RS06435,gene-KQ76_RS00920,gene-KQ76_RS00910,gene-KQ76_RS00660,gene-KQ76_RS13820,gene-KQ76_RS01155,gene-KQ76_RS12425,gene-KQ76_RS12445,gene-KQ76_RS09915,gene-KQ76_RS04155,gen…
GO:0032268	regulation of cellular protein metabolic process	biological_process	0.47564	1	1	133	9	1912	gene-KQ76_RS12075
GO:0051246	regulation of protein metabolic process	biological_process	0.47564	1	1	133	9	1912	gene-KQ76_RS12075
GO:0019439	aromatic compound catabolic process	biological_process	0.47706	1	2	133	23	1912	gene-KQ76_RS15250,gene-KQ76_RS08025
GO:0046700	heterocycle catabolic process	biological_process	0.47706	1	2	133	23	1912	gene-KQ76_RS08025,gene-KQ76_RS15250
GO:1901361	organic cyclic compound catabolic process	biological_process	0.47706	1	2	133	23	1912	gene-KQ76_RS08025,gene-KQ76_RS15250
GO:0006006	glucose metabolic process	biological_process	0.4786	1	1	133	8	1912	gene-KQ76_RS03840
GO:0022884	macromolecule transmembrane transporter activity	molecular_function	0.47938	1	1	133	10	1912	gene-KQ76_RS13625
GO:0016709	oxidoreductase activity, acting on paired donors, with incorporation or reduction of molecular oxygen, NAD(P)H as one donor, and incorporation of one atom of oxygen	molecular_function	0.48018	1	1	133	8	1912	gene-KQ76_RS02120
GO:0006353	DNA-templated transcription, termination	biological_process	0.48202	1	1	133	8	1912	gene-KQ76_RS13805
GO:0019867	outer membrane	cellular_component	0.48292	1	1	133	10	1912	gene-KQ76_RS01155
GO:0006468	protein phosphorylation	biological_process	0.48447	1	1	133	10	1912	gene-KQ76_RS13285
GO:0006812	cation transport	biological_process	0.48494	1	8	133	107	1912	gene-KQ76_RS03045,gene-KQ76_RS10940,gene-KQ76_RS12020,gene-KQ76_RS08205,gene-KQ76_RS03040,gene-KQ76_RS02115,gene-KQ76_RS00370,gene-KQ76_RS04580
GO:0016866	intramolecular transferase activity	molecular_function	0.48672	1	1	133	9	1912	gene-KQ76_RS03840
GO:0015293	symporter activity	molecular_function	0.48721	1	1	133	8	1912	gene-KQ76_RS04580
GO:0008176	tRNA (guanine-N7-)-methyltransferase activity	molecular_function	0.48873	1	1	133	10	1912	gene-KQ76_RS09915
GO:0008150	biological_process	biological_process	0.49042	1	106	133	1507	1912	gene-KQ76_RS12430,gene-KQ76_RS06420,gene-KQ76_RS13025,gene-KQ76_RS08025,gene-KQ76_RS13625,gene-KQ76_RS02705,gene-KQ76_RS12575,gene-KQ76_RS12445,gene-KQ76_RS12020,gene-KQ76_RS01155,gene-KQ76_RS06775,gene-KQ76_RS13600,gene-KQ76_RS04605,gene-KQ76_RS03165,gene-KQ76_RS06435,gene-KQ76_RS12925,gene-KQ76_RS08010,gene-KQ76_RS02650,gene-KQ76_RS06760,gene-KQ76_RS08575,gene-KQ76_RS02195,gene-KQ76_RS07000,gen…
GO:0008080	N-acetyltransferase activity	molecular_function	0.4923	1	2	133	29	1912	gene-KQ76_RS03195,gene-KQ76_RS06780
GO:0016410	N-acyltransferase activity	molecular_function	0.4923	1	2	133	29	1912	gene-KQ76_RS03195,gene-KQ76_RS06780
GO:0044764	multi-organism cellular process	biological_process	0.49321	1	1	133	10	1912	gene-KQ76_RS01155
GO:0044270	cellular nitrogen compound catabolic process	biological_process	0.49433	1	2	133	24	1912	gene-KQ76_RS15250,gene-KQ76_RS08025
GO:0044877	protein-containing complex binding	molecular_function	0.49722	1	2	133	23	1912	gene-KQ76_RS13820,gene-KQ76_RS12580
GO:0051179	localization	biological_process	0.49891	1	30	133	404	1912	gene-KQ76_RS13625,gene-KQ76_RS12120,gene-KQ76_RS13645,gene-KQ76_RS07000,gene-KQ76_RS13650,gene-KQ76_RS04580,gene-KQ76_RS12575,gene-KQ76_RS12020,gene-KQ76_RS13035,gene-KQ76_RS01155,gene-KQ76_RS13600,gene-KQ76_RS10940,gene-KQ76_RS03045,gene-KQ76_RS03040,gene-KQ76_RS02115,gene-KQ76_RS08205,gene-KQ76_RS01985,gene-KQ76_RS13085,gene-KQ76_RS00370,gene-KQ76_RS04605,gene-KQ76_RS11635,gene-KQ76_RS03165,gen…
GO:0019637	organophosphate metabolic process	biological_process	0.50172	1	8	133	111	1912	gene-KQ76_RS13770,gene-KQ76_RS02115,gene-KQ76_RS06760,gene-KQ76_RS12955,gene-KQ76_RS15250,gene-KQ76_RS12445,gene-KQ76_RS03830,gene-KQ76_RS08025
GO:0032940	secretion by cell	biological_process	0.50368	1	1	133	11	1912	gene-KQ76_RS01155
GO:0046903	secretion	biological_process	0.50368	1	1	133	11	1912	gene-KQ76_RS01155
GO:0043226	organelle	cellular_component	0.50412	1	13	133	198	1912	gene-KQ76_RS01155,gene-KQ76_RS09175,gene-KQ76_RS00260,gene-KQ76_RS02115,gene-KQ76_RS08010,gene-KQ76_RS11435,gene-KQ76_RS11295,gene-KQ76_RS08095,gene-KQ76_RS06420,gene-KQ76_RS11370,gene-KQ76_RS11440,gene-KQ76_RS11430,gene-KQ76_RS11405
GO:0033646	host intracellular part	cellular_component	0.50527	1	1	133	10	1912	gene-KQ76_RS10425
GO:0033647	host intracellular organelle	cellular_component	0.50527	1	1	133	10	1912	gene-KQ76_RS10425
GO:0033648	host intracellular membrane-bounded organelle	cellular_component	0.50527	1	1	133	10	1912	gene-KQ76_RS10425
GO:0043656	host intracellular region	cellular_component	0.50527	1	1	133	10	1912	gene-KQ76_RS10425
GO:0016469	proton-transporting two-sector ATPase complex	cellular_component	0.50637	1	2	133	24	1912	gene-KQ76_RS02115,gene-KQ76_RS12020
GO:0072524	pyridine-containing compound metabolic process	biological_process	0.50804	1	1	133	11	1912	gene-KQ76_RS13770
GO:0072525	pyridine-containing compound biosynthetic process	biological_process	0.50804	1	1	133	11	1912	gene-KQ76_RS13770
GO:0006865	amino acid transport	biological_process	0.51155	1	1	133	9	1912	gene-KQ76_RS04580
GO:0001882	nucleoside binding	molecular_function	0.51337	1	8	133	107	1912	gene-KQ76_RS04435,gene-KQ76_RS00600,gene-KQ76_RS12580,gene-KQ76_RS12445,gene-KQ76_RS12070,gene-KQ76_RS13820,gene-KQ76_RS04030,gene-KQ76_RS13085
GO:0001883	purine nucleoside binding	molecular_function	0.51337	1	8	133	107	1912	gene-KQ76_RS04030,gene-KQ76_RS12070,gene-KQ76_RS13820,gene-KQ76_RS13085,gene-KQ76_RS12580,gene-KQ76_RS00600,gene-KQ76_RS04435,gene-KQ76_RS12445
GO:0005525	GTP binding	molecular_function	0.51337	1	8	133	107	1912	gene-KQ76_RS12445,gene-KQ76_RS04435,gene-KQ76_RS00600,gene-KQ76_RS12580,gene-KQ76_RS13085,gene-KQ76_RS12070,gene-KQ76_RS13820,gene-KQ76_RS04030
GO:0032549	ribonucleoside binding	molecular_function	0.51337	1	8	133	107	1912	gene-KQ76_RS12445,gene-KQ76_RS12580,gene-KQ76_RS00600,gene-KQ76_RS04435,gene-KQ76_RS13085,gene-KQ76_RS04030,gene-KQ76_RS13820,gene-KQ76_RS12070
GO:0032550	purine ribonucleoside binding	molecular_function	0.51337	1	8	133	107	1912	gene-KQ76_RS12580,gene-KQ76_RS00600,gene-KQ76_RS04435,gene-KQ76_RS12445,gene-KQ76_RS04030,gene-KQ76_RS12070,gene-KQ76_RS13820,gene-KQ76_RS13085
GO:0032561	guanyl ribonucleotide binding	molecular_function	0.51337	1	8	133	107	1912	gene-KQ76_RS12445,gene-KQ76_RS04435,gene-KQ76_RS00600,gene-KQ76_RS12580,gene-KQ76_RS13085,gene-KQ76_RS12070,gene-KQ76_RS13820,gene-KQ76_RS04030
GO:0016854	racemase and epimerase activity	molecular_function	0.51348	1	1	133	11	1912	gene-KQ76_RS13770
GO:0071949	FAD binding	molecular_function	0.5151	1	2	133	21	1912	gene-KQ76_RS02120,gene-KQ76_RS00275
GO:0048518	positive regulation of biological process	biological_process	0.51537	1	1	133	11	1912	gene-KQ76_RS12075
GO:0009072	aromatic amino acid family metabolic process	biological_process	0.51868	1	2	133	26	1912	gene-KQ76_RS15250,gene-KQ76_RS13770
GO:0034637	cellular carbohydrate biosynthetic process	biological_process	0.52034	1	1	133	11	1912	gene-KQ76_RS06435
GO:0055086	nucleobase-containing small molecule metabolic process	biological_process	0.52052	1	6	133	84	1912	gene-KQ76_RS13770,gene-KQ76_RS13410,gene-KQ76_RS02115,gene-KQ76_RS15250,gene-KQ76_RS03830,gene-KQ76_RS08025
GO:0009451	RNA modification	biological_process	0.52073	1	4	133	54	1912	gene-KQ76_RS09915,gene-KQ76_RS12070,gene-KQ76_RS13820,gene-KQ76_RS13085
GO:0022900	electron transport chain	biological_process	0.52077	1	1	133	10	1912	gene-KQ76_RS01155
GO:0009056	catabolic process	biological_process	0.52093	1	5	133	66	1912	gene-KQ76_RS08025,gene-KQ76_RS03830,gene-KQ76_RS12955,gene-KQ76_RS03840,gene-KQ76_RS15250
GO:1901575	organic substance catabolic process	biological_process	0.52093	1	5	133	66	1912	gene-KQ76_RS03830,gene-KQ76_RS12955,gene-KQ76_RS03840,gene-KQ76_RS15250,gene-KQ76_RS08025
GO:0016798	hydrolase activity, acting on glycosyl bonds	molecular_function	0.52098	1	1	133	10	1912	gene-KQ76_RS01065
GO:0016310	phosphorylation	biological_process	0.52367	1	2	133	24	1912	gene-KQ76_RS13285,gene-KQ76_RS03830
GO:0019001	guanyl nucleotide binding	molecular_function	0.52705	1	8	133	108	1912	gene-KQ76_RS04030,gene-KQ76_RS13820,gene-KQ76_RS12070,gene-KQ76_RS13085,gene-KQ76_RS04435,gene-KQ76_RS12580,gene-KQ76_RS00600,gene-KQ76_RS12445
GO:0046034	ATP metabolic process	biological_process	0.52927	1	2	133	24	1912	gene-KQ76_RS02115,gene-KQ76_RS03830
GO:0051536	iron-sulfur cluster binding	molecular_function	0.53377	1	2	133	25	1912	gene-KQ76_RS12435,gene-KQ76_RS04155
GO:0051540	metal cluster binding	molecular_function	0.53377	1	2	133	25	1912	gene-KQ76_RS04155,gene-KQ76_RS12435
GO:0050661	NADP binding	molecular_function	0.53396	1	3	133	37	1912	gene-KQ76_RS12955,gene-KQ76_RS02120,gene-KQ76_RS06420
GO:0016638	oxidoreductase activity, acting on the CH-NH2 group of donors	molecular_function	0.53441	1	1	133	9	1912	gene-KQ76_RS02115
GO:0033176	proton-transporting V-type ATPase complex	cellular_component	0.5387	1	1	133	11	1912	gene-KQ76_RS12020
GO:0005515	protein binding	molecular_function	0.54314	1	10	133	128	1912	gene-KQ76_RS13085,gene-KQ76_RS06990,gene-KQ76_RS06765,gene-KQ76_RS13820,gene-KQ76_RS00660,gene-KQ76_RS04605,gene-KQ76_RS08090,gene-KQ76_RS09915,gene-KQ76_RS12580,gene-KQ76_RS03825
GO:0003924	GTPase activity	molecular_function	0.54496	1	7	133	95	1912	gene-KQ76_RS13085,gene-KQ76_RS04435,gene-KQ76_RS12580,gene-KQ76_RS04030,gene-KQ76_RS13820,gene-KQ76_RS00600,gene-KQ76_RS12070
GO:0072521	purine-containing compound metabolic process	biological_process	0.54592	1	3	133	40	1912	gene-KQ76_RS03830,gene-KQ76_RS13410,gene-KQ76_RS02115
GO:0005743	mitochondrial inner membrane	cellular_component	0.5558	1	1	133	12	1912	gene-KQ76_RS02115
GO:0098800	inner mitochondrial membrane protein complex	cellular_component	0.5558	1	1	133	12	1912	gene-KQ76_RS02115
GO:0006813	potassium ion transport	biological_process	0.56344	1	2	133	26	1912	gene-KQ76_RS00370,gene-KQ76_RS10940
GO:0005488	binding	molecular_function	0.56817	1	61	133	859	1912	gene-KQ76_RS12440,gene-KQ76_RS04030,gene-KQ76_RS12955,gene-KQ76_RS12435,gene-KQ76_RS00275,gene-KQ76_RS06455,gene-KQ76_RS15250,gene-KQ76_RS08090,gene-KQ76_RS13365,gene-KQ76_RS04435,gene-KQ76_RS12580,gene-KQ76_RS09175,gene-KQ76_RS00600,gene-KQ76_RS03840,gene-KQ76_RS08095,gene-KQ76_RS11295,gene-KQ76_RS06990,gene-KQ76_RS06430,gene-KQ76_RS06765,gene-KQ76_RS07950,gene-KQ76_RS10940,gene-KQ76_RS11300,gen…
GO:0098519	nucleotide phosphatase activity, acting on free nucleotides	molecular_function	0.56939	1	2	133	25	1912	gene-KQ76_RS12580,gene-KQ76_RS13085
GO:0006629	lipid metabolic process	biological_process	0.57018	1	7	133	98	1912	gene-KQ76_RS01870,gene-KQ76_RS10940,gene-KQ76_RS00275,gene-KQ76_RS00370,gene-KQ76_RS12955,gene-KQ76_RS02120,gene-KQ76_RS01985
GO:0006820	anion transport	biological_process	0.57667	1	2	133	25	1912	gene-KQ76_RS04580,gene-KQ76_RS12120
GO:0016407	acetyltransferase activity	molecular_function	0.57893	1	2	133	34	1912	gene-KQ76_RS03195,gene-KQ76_RS06780
GO:0140352	export from cell	biological_process	0.57985	1	1	133	14	1912	gene-KQ76_RS01155
GO:0019866	organelle inner membrane	cellular_component	0.58123	1	1	133	13	1912	gene-KQ76_RS02115
GO:0016423	tRNA (guanine) methyltransferase activity	molecular_function	0.58546	1	1	133	13	1912	gene-KQ76_RS09915
GO:0006777	Mo-molybdopterin cofactor biosynthetic process	biological_process	0.58661	1	1	133	13	1912	gene-KQ76_RS12445
GO:0019720	Mo-molybdopterin cofactor metabolic process	biological_process	0.58661	1	1	133	13	1912	gene-KQ76_RS12445
GO:0006796	phosphate-containing compound metabolic process	biological_process	0.58734	1	9	133	134	1912	gene-KQ76_RS06760,gene-KQ76_RS02115,gene-KQ76_RS12075,gene-KQ76_RS13770,gene-KQ76_RS12445,gene-KQ76_RS15250,gene-KQ76_RS12955,gene-KQ76_RS13285,gene-KQ76_RS03830
GO:0071840	cellular component organization or biogenesis	biological_process	0.58905	1	8	133	124	1912	gene-KQ76_RS07440,gene-KQ76_RS11295,gene-KQ76_RS00030,gene-KQ76_RS08090,gene-KQ76_RS01155,gene-KQ76_RS00645,gene-KQ76_RS13805,gene-KQ76_RS00025
GO:0072522	purine-containing compound biosynthetic process	biological_process	0.5895	1	2	133	28	1912	gene-KQ76_RS13410,gene-KQ76_RS02115
GO:0019318	hexose metabolic process	biological_process	0.59117	1	1	133	11	1912	gene-KQ76_RS03840
GO:0009084	glutamine family amino acid biosynthetic process	biological_process	0.59446	1	1	133	11	1912	gene-KQ76_RS02115
GO:0008094	DNA-dependent ATPase activity	molecular_function	0.59706	1	3	133	39	1912	gene-KQ76_RS13085,gene-KQ76_RS00030,gene-KQ76_RS00025
GO:0046872	metal ion binding	molecular_function	0.60017	1	8	133	120	1912	gene-KQ76_RS08025,gene-KQ76_RS03840,gene-KQ76_RS10430,gene-KQ76_RS11300,gene-KQ76_RS01155,gene-KQ76_RS07950,gene-KQ76_RS09175,gene-KQ76_RS02705
GO:1901292	nucleoside phosphate catabolic process	biological_process	0.60299	1	1	133	12	1912	gene-KQ76_RS15250
GO:0006754	ATP biosynthetic process	biological_process	0.60579	1	1	133	13	1912	gene-KQ76_RS02115
GO:0009142	nucleoside triphosphate biosynthetic process	biological_process	0.60579	1	1	133	13	1912	gene-KQ76_RS02115
GO:0009144	purine nucleoside triphosphate metabolic process	biological_process	0.60579	1	1	133	13	1912	gene-KQ76_RS02115
GO:0009145	purine nucleoside triphosphate biosynthetic process	biological_process	0.60579	1	1	133	13	1912	gene-KQ76_RS02115
GO:0009199	ribonucleoside triphosphate metabolic process	biological_process	0.60579	1	1	133	13	1912	gene-KQ76_RS02115
GO:0009201	ribonucleoside triphosphate biosynthetic process	biological_process	0.60579	1	1	133	13	1912	gene-KQ76_RS02115
GO:0009205	purine ribonucleoside triphosphate metabolic process	biological_process	0.60579	1	1	133	13	1912	gene-KQ76_RS02115
GO:0009206	purine ribonucleoside triphosphate biosynthetic process	biological_process	0.60579	1	1	133	13	1912	gene-KQ76_RS02115
GO:0015985	energy coupled proton transport, down electrochemical gradient	biological_process	0.60579	1	1	133	13	1912	gene-KQ76_RS02115
GO:0015986	ATP synthesis coupled proton transport	biological_process	0.60579	1	1	133	13	1912	gene-KQ76_RS02115
GO:0006418	tRNA aminoacylation for protein translation	biological_process	0.60719	1	2	133	24	1912	gene-KQ76_RS08010,gene-KQ76_RS08575
GO:0001510	RNA methylation	biological_process	0.60902	1	1	133	14	1912	gene-KQ76_RS09915
GO:0072330	monocarboxylic acid biosynthetic process	biological_process	0.61047	1	1	133	14	1912	gene-KQ76_RS12425
GO:0008270	zinc ion binding	molecular_function	0.61506	1	2	133	31	1912	gene-KQ76_RS09175,gene-KQ76_RS08025
GO:0034220	ion transmembrane transport	biological_process	0.61678	1	3	133	45	1912	gene-KQ76_RS02115,gene-KQ76_RS03040,gene-KQ76_RS12020
GO:0043545	molybdopterin cofactor metabolic process	biological_process	0.62105	1	1	133	14	1912	gene-KQ76_RS12445
GO:0051189	prosthetic group metabolic process	biological_process	0.62105	1	1	133	14	1912	gene-KQ76_RS12445
GO:0031966	mitochondrial membrane	cellular_component	0.6231	1	1	133	15	1912	gene-KQ76_RS02115
GO:0098798	mitochondrial protein complex	cellular_component	0.62377	1	1	133	15	1912	gene-KQ76_RS02115
GO:0046434	organophosphate catabolic process	biological_process	0.62496	1	2	133	29	1912	gene-KQ76_RS15250,gene-KQ76_RS12955
GO:0051276	chromosome organization	biological_process	0.62506	1	2	133	30	1912	gene-KQ76_RS00030,gene-KQ76_RS00025
GO:0008170	N-methyltransferase activity	molecular_function	0.62721	1	1	133	13	1912	gene-KQ76_RS09915
GO:0005886	plasma membrane	cellular_component	0.62788	1	3	133	46	1912	gene-KQ76_RS12120,gene-KQ76_RS12570,gene-KQ76_RS04040
GO:0022857	transmembrane transporter activity	molecular_function	0.62999	1	18	133	251	1912	gene-KQ76_RS13195,gene-KQ76_RS04040,gene-KQ76_RS02650,gene-KQ76_RS12570,gene-KQ76_RS13825,gene-KQ76_RS04605,gene-KQ76_RS11435,gene-KQ76_RS02115,gene-KQ76_RS03040,gene-KQ76_RS08205,gene-KQ76_RS12020,gene-KQ76_RS13035,gene-KQ76_RS03045,gene-KQ76_RS13600,gene-KQ76_RS07000,gene-KQ76_RS04580,gene-KQ76_RS13625,gene-KQ76_RS12120
GO:0008236	serine-type peptidase activity	molecular_function	0.63062	1	2	133	30	1912	gene-KQ76_RS08095,gene-KQ76_RS12925
GO:0016825	hydrolase activity, acting on acid phosphorus-nitrogen bonds	molecular_function	0.63062	1	2	133	30	1912	gene-KQ76_RS12925,gene-KQ76_RS08095
GO:0017171	serine hydrolase activity	molecular_function	0.63062	1	2	133	30	1912	gene-KQ76_RS12925,gene-KQ76_RS08095
GO:0030001	metal ion transport	biological_process	0.63502	1	4	133	61	1912	gene-KQ76_RS08205,gene-KQ76_RS04580,gene-KQ76_RS10940,gene-KQ76_RS00370
GO:0048856	anatomical structure development	biological_process	0.63534	1	1	133	14	1912	gene-KQ76_RS13655
GO:0005215	transporter activity	molecular_function	0.6354	1	18	133	252	1912	gene-KQ76_RS13195,gene-KQ76_RS04040,gene-KQ76_RS02650,gene-KQ76_RS12570,gene-KQ76_RS13825,gene-KQ76_RS04605,gene-KQ76_RS11435,gene-KQ76_RS02115,gene-KQ76_RS03040,gene-KQ76_RS08205,gene-KQ76_RS12020,gene-KQ76_RS13035,gene-KQ76_RS03045,gene-KQ76_RS13600,gene-KQ76_RS07000,gene-KQ76_RS04580,gene-KQ76_RS13625,gene-KQ76_RS12120
GO:0009064	glutamine family amino acid metabolic process	biological_process	0.63689	1	1	133	13	1912	gene-KQ76_RS02115
GO:0006753	nucleoside phosphate metabolic process	biological_process	0.6369	1	4	133	61	1912	gene-KQ76_RS15250,gene-KQ76_RS03830,gene-KQ76_RS13770,gene-KQ76_RS02115
GO:0006811	ion transport	biological_process	0.63943	1	9	133	136	1912	gene-KQ76_RS12120,gene-KQ76_RS00370,gene-KQ76_RS04580,gene-KQ76_RS03045,gene-KQ76_RS10940,gene-KQ76_RS12020,gene-KQ76_RS03040,gene-KQ76_RS02115,gene-KQ76_RS08205
GO:0006613	cotranslational protein targeting to membrane	biological_process	0.6416	1	1	133	12	1912	gene-KQ76_RS13085
GO:0006614	SRP-dependent cotranslational protein targeting to membrane	biological_process	0.6416	1	1	133	12	1912	gene-KQ76_RS13085
GO:0008168	methyltransferase activity	molecular_function	0.64262	1	3	133	48	1912	gene-KQ76_RS09915,gene-KQ76_RS00370,gene-KQ76_RS13080
GO:0005740	mitochondrial envelope	cellular_component	0.6431	1	1	133	16	1912	gene-KQ76_RS02115
GO:0005996	monosaccharide metabolic process	biological_process	0.64623	1	1	133	13	1912	gene-KQ76_RS03840
GO:1901565	organonitrogen compound catabolic process	biological_process	0.64716	1	1	133	14	1912	gene-KQ76_RS08025
GO:0004812	aminoacyl-tRNA ligase activity	molecular_function	0.64743	1	2	133	26	1912	gene-KQ76_RS08575,gene-KQ76_RS08010
GO:0016875	ligase activity, forming carbon-oxygen bonds	molecular_function	0.64743	1	2	133	26	1912	gene-KQ76_RS08575,gene-KQ76_RS08010
GO:0043038	amino acid activation	biological_process	0.64743	1	2	133	26	1912	gene-KQ76_RS08010,gene-KQ76_RS08575
GO:0043039	tRNA aminoacylation	biological_process	0.64743	1	2	133	26	1912	gene-KQ76_RS08010,gene-KQ76_RS08575
GO:0006304	DNA modification	biological_process	0.64756	1	1	133	14	1912	gene-KQ76_RS09915
GO:0016874	ligase activity	molecular_function	0.64776	1	5	133	69	1912	gene-KQ76_RS13410,gene-KQ76_RS00920,gene-KQ76_RS08575,gene-KQ76_RS08010,gene-KQ76_RS12425
GO:0016301	kinase activity	molecular_function	0.64892	1	7	133	105	1912	gene-KQ76_RS03830,gene-KQ76_RS03160,gene-KQ76_RS04030,gene-KQ76_RS12580,gene-KQ76_RS13820,gene-KQ76_RS12070,gene-KQ76_RS04435
GO:0045454	cell redox homeostasis	biological_process	0.6532	1	1	133	16	1912	gene-KQ76_RS13025
GO:0018995	host cellular component	cellular_component	0.65441	1	1	133	15	1912	gene-KQ76_RS10425
GO:0033643	host cell part	cellular_component	0.65441	1	1	133	15	1912	gene-KQ76_RS10425
GO:0043657	host cell	cellular_component	0.65441	1	1	133	15	1912	gene-KQ76_RS10425
GO:0016646	oxidoreductase activity, acting on the CH-NH group of donors, NAD or NADP as acceptor	molecular_function	0.65661	1	1	133	15	1912	gene-KQ76_RS01560
GO:0022613	ribonucleoprotein complex biogenesis	biological_process	0.66393	1	1	133	18	1912	gene-KQ76_RS11295
GO:0016887	ATPase activity	molecular_function	0.66511	1	9	133	134	1912	gene-KQ76_RS00600,gene-KQ76_RS12580,gene-KQ76_RS04435,gene-KQ76_RS00025,gene-KQ76_RS13820,gene-KQ76_RS12070,gene-KQ76_RS04030,gene-KQ76_RS13085,gene-KQ76_RS00030
GO:0006464	cellular protein modification process	biological_process	0.66546	1	2	133	35	1912	gene-KQ76_RS13285,gene-KQ76_RS12075
GO:0036211	protein modification process	biological_process	0.66546	1	2	133	35	1912	gene-KQ76_RS13285,gene-KQ76_RS12075
GO:0006072	glycerol-3-phosphate metabolic process	biological_process	0.66726	1	1	133	15	1912	gene-KQ76_RS12955
GO:0046168	glycerol-3-phosphate catabolic process	biological_process	0.66726	1	1	133	15	1912	gene-KQ76_RS12955
GO:0052646	alditol phosphate metabolic process	biological_process	0.66726	1	1	133	15	1912	gene-KQ76_RS12955
GO:0043531	ADP binding	molecular_function	0.66876	1	2	133	32	1912	gene-KQ76_RS13085,gene-KQ76_RS13820
GO:0008092	cytoskeletal protein binding	molecular_function	0.67132	1	1	133	14	1912	gene-KQ76_RS12580
GO:0043412	macromolecule modification	biological_process	0.67232	1	6	133	99	1912	gene-KQ76_RS09915,gene-KQ76_RS12075,gene-KQ76_RS13820,gene-KQ76_RS12070,gene-KQ76_RS13285,gene-KQ76_RS13085
GO:0006612	protein targeting to membrane	biological_process	0.67883	1	1	133	14	1912	gene-KQ76_RS13085
GO:0045047	protein targeting to ER	biological_process	0.67883	1	1	133	14	1912	gene-KQ76_RS13085
GO:0070972	protein localization to endoplasmic reticulum	biological_process	0.67883	1	1	133	14	1912	gene-KQ76_RS13085
GO:0072599	establishment of protein localization to endoplasmic reticulum	biological_process	0.67883	1	1	133	14	1912	gene-KQ76_RS13085
GO:0043169	cation binding	molecular_function	0.67921	1	8	133	128	1912	gene-KQ76_RS09175,gene-KQ76_RS02705,gene-KQ76_RS11300,gene-KQ76_RS07950,gene-KQ76_RS01155,gene-KQ76_RS08025,gene-KQ76_RS10430,gene-KQ76_RS03840
GO:0016747	transferase activity, transferring acyl groups other than amino-acyl groups	molecular_function	0.6801	1	3	133	55	1912	gene-KQ76_RS02770,gene-KQ76_RS03195,gene-KQ76_RS06780
GO:0005856	cytoskeleton	cellular_component	0.68086	1	1	133	17	1912	gene-KQ76_RS01155
GO:0032984	protein-containing complex disassembly	biological_process	0.68325	1	1	133	14	1912	gene-KQ76_RS13805
GO:0016645	oxidoreductase activity, acting on the CH-NH group of donors	molecular_function	0.68755	1	1	133	16	1912	gene-KQ76_RS01560
GO:0019748	secondary metabolic process	biological_process	0.69002	1	1	133	14	1912	gene-KQ76_RS13285
GO:0090407	organophosphate biosynthetic process	biological_process	0.69038	1	4	133	69	1912	gene-KQ76_RS13770,gene-KQ76_RS02115,gene-KQ76_RS06760,gene-KQ76_RS12445
GO:0031967	organelle envelope	cellular_component	0.69411	1	1	133	18	1912	gene-KQ76_RS02115
GO:0008234	cysteine-type peptidase activity	molecular_function	0.69683	1	1	133	17	1912	gene-KQ76_RS12430
GO:0007165	signal transduction	biological_process	0.69797	1	5	133	84	1912	gene-KQ76_RS10455,gene-KQ76_RS13820,gene-KQ76_RS12870,gene-KQ76_RS06425,gene-KQ76_RS12580
GO:0072657	protein localization to membrane	biological_process	0.69882	1	1	133	15	1912	gene-KQ76_RS13085
GO:0090150	establishment of protein localization to membrane	biological_process	0.69882	1	1	133	15	1912	gene-KQ76_RS13085
GO:0022411	cellular component disassembly	biological_process	0.70059	1	1	133	15	1912	gene-KQ76_RS13805
GO:0016740	transferase activity	molecular_function	0.70077	1	25	133	380	1912	gene-KQ76_RS10160,gene-KQ76_RS13770,gene-KQ76_RS09915,gene-KQ76_RS13035,gene-KQ76_RS13600,gene-KQ76_RS02770,gene-KQ76_RS12070,gene-KQ76_RS03195,gene-KQ76_RS13080,gene-KQ76_RS13285,gene-KQ76_RS03160,gene-KQ76_RS12580,gene-KQ76_RS13195,gene-KQ76_RS06760,gene-KQ76_RS13365,gene-KQ76_RS03445,gene-KQ76_RS04435,gene-KQ76_RS10445,gene-KQ76_RS04030,gene-KQ76_RS13820,gene-KQ76_RS06780,gene-KQ76_RS03830,gen…
GO:0016765	transferase activity, transferring alkyl or aryl (other than methyl) groups	molecular_function	0.70211	1	1	133	17	1912	gene-KQ76_RS13770
GO:0004252	serine-type endopeptidase activity	molecular_function	0.70554	1	1	133	17	1912	gene-KQ76_RS08095
GO:0008175	tRNA methyltransferase activity	molecular_function	0.70558	1	1	133	18	1912	gene-KQ76_RS09915
GO:0031975	envelope	cellular_component	0.71043	1	1	133	19	1912	gene-KQ76_RS02115
GO:0009150	purine ribonucleotide metabolic process	biological_process	0.71087	1	2	133	35	1912	gene-KQ76_RS02115,gene-KQ76_RS03830
GO:0009259	ribonucleotide metabolic process	biological_process	0.71087	1	2	133	35	1912	gene-KQ76_RS02115,gene-KQ76_RS03830
GO:0019693	ribose phosphate metabolic process	biological_process	0.71087	1	2	133	35	1912	gene-KQ76_RS03830,gene-KQ76_RS02115
GO:0019031	viral envelope	cellular_component	0.71361	1	1	133	16	1912	gene-KQ76_RS10425
GO:0036338	viral membrane	cellular_component	0.71361	1	1	133	16	1912	gene-KQ76_RS10425
GO:0023052	signaling	biological_process	0.71388	1	5	133	86	1912	gene-KQ76_RS06425,gene-KQ76_RS12580,gene-KQ76_RS13820,gene-KQ76_RS12870,gene-KQ76_RS10455
GO:0043414	macromolecule methylation	biological_process	0.71481	1	1	133	18	1912	gene-KQ76_RS09915
GO:0016746	transferase activity, transferring acyl groups	molecular_function	0.71661	1	4	133	73	1912	gene-KQ76_RS02770,gene-KQ76_RS06780,gene-KQ76_RS03195,gene-KQ76_RS10445
GO:0034404	nucleobase-containing small molecule biosynthetic process	biological_process	0.71754	1	1	133	17	1912	gene-KQ76_RS15250
GO:0042175	nuclear outer membrane-endoplasmic reticulum membrane network	cellular_component	0.72729	1	1	133	20	1912	gene-KQ76_RS12075
GO:0019725	cellular homeostasis	biological_process	0.73177	1	1	133	20	1912	gene-KQ76_RS13025
GO:0044255	cellular lipid metabolic process	biological_process	0.73244	1	4	133	67	1912	gene-KQ76_RS02120,gene-KQ76_RS00275,gene-KQ76_RS00370,gene-KQ76_RS12955
GO:0006766	vitamin metabolic process	biological_process	0.7335	1	1	133	20	1912	gene-KQ76_RS12425
GO:0006767	water-soluble vitamin metabolic process	biological_process	0.7335	1	1	133	20	1912	gene-KQ76_RS12425
GO:0009110	vitamin biosynthetic process	biological_process	0.7335	1	1	133	20	1912	gene-KQ76_RS12425
GO:0042364	water-soluble vitamin biosynthetic process	biological_process	0.7335	1	1	133	20	1912	gene-KQ76_RS12425
GO:1901135	carbohydrate derivative metabolic process	biological_process	0.73767	1	6	133	106	1912	gene-KQ76_RS13770,gene-KQ76_RS06770,gene-KQ76_RS02115,gene-KQ76_RS03830,gene-KQ76_RS12955,gene-KQ76_RS08025
GO:0016741	transferase activity, transferring one-carbon groups	molecular_function	0.74371	1	3	133	56	1912	gene-KQ76_RS00370,gene-KQ76_RS13080,gene-KQ76_RS09915
GO:0051704	multi-organism process	biological_process	0.74419	1	1	133	19	1912	gene-KQ76_RS01155
GO:0003724	RNA helicase activity	molecular_function	0.74552	1	3	133	52	1912	gene-KQ76_RS04435,gene-KQ76_RS13820,gene-KQ76_RS13085
GO:0006163	purine nucleotide metabolic process	biological_process	0.74639	1	2	133	37	1912	gene-KQ76_RS03830,gene-KQ76_RS02115
GO:0006886	intracellular protein transport	biological_process	0.74666	1	2	133	37	1912	gene-KQ76_RS06760,gene-KQ76_RS13085
GO:0044248	cellular catabolic process	biological_process	0.75432	1	2	133	37	1912	gene-KQ76_RS15250,gene-KQ76_RS08025
GO:0060089	molecular transducer activity	molecular_function	0.75446	1	1	133	19	1912	gene-KQ76_RS06425
GO:0032259	methylation	biological_process	0.7548	1	1	133	20	1912	gene-KQ76_RS09915
GO:0006605	protein targeting	biological_process	0.75577	1	1	133	19	1912	gene-KQ76_RS13085
GO:0006576	cellular biogenic amine metabolic process	biological_process	0.7561	1	1	133	20	1912	gene-KQ76_RS13770
GO:0044106	cellular amine metabolic process	biological_process	0.7561	1	1	133	20	1912	gene-KQ76_RS13770
GO:0005737	cytoplasm	cellular_component	0.75729	1	6	133	110	1912	gene-KQ76_RS01155,gene-KQ76_RS15250,gene-KQ76_RS03840,gene-KQ76_RS02115,gene-KQ76_RS13770,gene-KQ76_RS13655
GO:0016462	pyrophosphatase activity	molecular_function	0.75823	1	10	133	160	1912	gene-KQ76_RS15250,gene-KQ76_RS12580,gene-KQ76_RS00600,gene-KQ76_RS00025,gene-KQ76_RS04435,gene-KQ76_RS00030,gene-KQ76_RS13085,gene-KQ76_RS04030,gene-KQ76_RS13820,gene-KQ76_RS12070
GO:0009165	nucleotide biosynthetic process	biological_process	0.75894	1	2	133	39	1912	gene-KQ76_RS13770,gene-KQ76_RS02115
GO:1901293	nucleoside phosphate biosynthetic process	biological_process	0.75894	1	2	133	39	1912	gene-KQ76_RS02115,gene-KQ76_RS13770
GO:0007154	cell communication	biological_process	0.75979	1	5	133	91	1912	gene-KQ76_RS10455,gene-KQ76_RS12580,gene-KQ76_RS06425,gene-KQ76_RS12870,gene-KQ76_RS13820
GO:0030554	adenyl nucleotide binding	molecular_function	0.76703	1	17	133	258	1912	gene-KQ76_RS00025,gene-KQ76_RS12425,gene-KQ76_RS12070,gene-KQ76_RS06430,gene-KQ76_RS06425,gene-KQ76_RS06760,gene-KQ76_RS00600,gene-KQ76_RS12580,gene-KQ76_RS04435,gene-KQ76_RS08090,gene-KQ76_RS08575,gene-KQ76_RS13820,gene-KQ76_RS04030,gene-KQ76_RS13085,gene-KQ76_RS10295,gene-KQ76_RS00030,gene-KQ76_RS08010
GO:0140098	catalytic activity, acting on RNA	molecular_function	0.7679	1	8	133	133	1912	gene-KQ76_RS13085,gene-KQ76_RS08010,gene-KQ76_RS13820,gene-KQ76_RS08575,gene-KQ76_RS15250,gene-KQ76_RS09915,gene-KQ76_RS04435,gene-KQ76_RS13770
GO:0032991	protein-containing complex	cellular_component	0.76914	1	8	133	142	1912	gene-KQ76_RS04040,gene-KQ76_RS00645,gene-KQ76_RS02115,gene-KQ76_RS12075,gene-KQ76_RS12570,gene-KQ76_RS12020,gene-KQ76_RS08090,gene-KQ76_RS11295
GO:0009117	nucleotide metabolic process	biological_process	0.76995	1	3	133	56	1912	gene-KQ76_RS02115,gene-KQ76_RS13770,gene-KQ76_RS03830
GO:0016818	hydrolase activity, acting on acid anhydrides, in phosphorus-containing anhydrides	molecular_function	0.76997	1	10	133	162	1912	gene-KQ76_RS00030,gene-KQ76_RS13085,gene-KQ76_RS04030,gene-KQ76_RS13820,gene-KQ76_RS12070,gene-KQ76_RS15250,gene-KQ76_RS00025,gene-KQ76_RS04435,gene-KQ76_RS12580,gene-KQ76_RS00600
GO:0006091	generation of precursor metabolites and energy	biological_process	0.77269	1	2	133	38	1912	gene-KQ76_RS01155,gene-KQ76_RS03830
GO:0016773	phosphotransferase activity, alcohol group as acceptor	molecular_function	0.77308	1	5	133	85	1912	gene-KQ76_RS13195,gene-KQ76_RS13600,gene-KQ76_RS13285,gene-KQ76_RS03160,gene-KQ76_RS13035
GO:0009308	amine metabolic process	biological_process	0.77813	1	1	133	21	1912	gene-KQ76_RS13770
GO:0005739	mitochondrion	cellular_component	0.77835	1	1	133	23	1912	gene-KQ76_RS02115
GO:0046907	intracellular transport	biological_process	0.77851	1	2	133	39	1912	gene-KQ76_RS06760,gene-KQ76_RS13085
GO:0051649	establishment of localization in cell	biological_process	0.77851	1	2	133	39	1912	gene-KQ76_RS06760,gene-KQ76_RS13085
GO:0017076	purine nucleotide binding	molecular_function	0.78018	1	18	133	275	1912	gene-KQ76_RS00025,gene-KQ76_RS12445,gene-KQ76_RS12425,gene-KQ76_RS12070,gene-KQ76_RS06425,gene-KQ76_RS06430,gene-KQ76_RS00600,gene-KQ76_RS06760,gene-KQ76_RS12580,gene-KQ76_RS04435,gene-KQ76_RS08090,gene-KQ76_RS08575,gene-KQ76_RS13820,gene-KQ76_RS04030,gene-KQ76_RS13085,gene-KQ76_RS00030,gene-KQ76_RS10295,gene-KQ76_RS08010
GO:0006950	response to stress	biological_process	0.78286	1	6	133	107	1912	gene-KQ76_RS09905,gene-KQ76_RS13475,gene-KQ76_RS13080,gene-KQ76_RS08090,gene-KQ76_RS13085,gene-KQ76_RS01865
GO:0034613	cellular protein localization	biological_process	0.78644	1	2	133	40	1912	gene-KQ76_RS06760,gene-KQ76_RS13085
GO:0070727	cellular macromolecule localization	biological_process	0.78644	1	2	133	40	1912	gene-KQ76_RS13085,gene-KQ76_RS06760
GO:0016817	hydrolase activity, acting on acid anhydrides	molecular_function	0.78668	1	10	133	165	1912	gene-KQ76_RS15250,gene-KQ76_RS04435,gene-KQ76_RS00025,gene-KQ76_RS00600,gene-KQ76_RS12580,gene-KQ76_RS13085,gene-KQ76_RS00030,gene-KQ76_RS13820,gene-KQ76_RS12070,gene-KQ76_RS04030
GO:0005887	integral component of plasma membrane	cellular_component	0.78809	1	1	133	21	1912	gene-KQ76_RS12120
GO:0031226	intrinsic component of plasma membrane	cellular_component	0.78809	1	1	133	21	1912	gene-KQ76_RS12120
GO:0072594	establishment of protein localization to organelle	biological_process	0.78919	1	1	133	20	1912	gene-KQ76_RS13085
GO:0065008	regulation of biological quality	biological_process	0.79127	1	2	133	43	1912	gene-KQ76_RS13025,gene-KQ76_RS08090
GO:0044423	virion part	cellular_component	0.79626	1	1	133	22	1912	gene-KQ76_RS10425
GO:0008173	RNA methyltransferase activity	molecular_function	0.79852	1	1	133	24	1912	gene-KQ76_RS09915
GO:0009116	nucleoside metabolic process	biological_process	0.7992	1	1	133	24	1912	gene-KQ76_RS08025
GO:1901657	glycosyl compound metabolic process	biological_process	0.7992	1	1	133	24	1912	gene-KQ76_RS08025
GO:0009152	purine ribonucleotide biosynthetic process	biological_process	0.79925	1	1	133	23	1912	gene-KQ76_RS02115
GO:0009260	ribonucleotide biosynthetic process	biological_process	0.79925	1	1	133	23	1912	gene-KQ76_RS02115
GO:0046390	ribose phosphate biosynthetic process	biological_process	0.79925	1	1	133	23	1912	gene-KQ76_RS02115
GO:0032502	developmental process	biological_process	0.79995	1	1	133	22	1912	gene-KQ76_RS13655
GO:0006281	DNA repair	biological_process	0.80008	1	4	133	72	1912	gene-KQ76_RS09905,gene-KQ76_RS13080,gene-KQ76_RS01865,gene-KQ76_RS13085
GO:0033365	protein localization to organelle	biological_process	0.80423	1	1	133	21	1912	gene-KQ76_RS13085
GO:0008757	S-adenosylmethionine-dependent methyltransferase activity	molecular_function	0.80499	1	1	133	24	1912	gene-KQ76_RS09915
GO:0008152	metabolic process	biological_process	0.80683	1	72	133	1109	1912	gene-KQ76_RS08010,gene-KQ76_RS12925,gene-KQ76_RS06435,gene-KQ76_RS08575,gene-KQ76_RS06760,gene-KQ76_RS08025,gene-KQ76_RS13025,gene-KQ76_RS06420,gene-KQ76_RS12430,gene-KQ76_RS01155,gene-KQ76_RS06775,gene-KQ76_RS12445,gene-KQ76_RS02705,gene-KQ76_RS03830,gene-KQ76_RS01560,gene-KQ76_RS01865,gene-KQ76_RS11430,gene-KQ76_RS12955,gene-KQ76_RS00275,gene-KQ76_RS15250,gene-KQ76_RS06455,gene-KQ76_RS10445,gen…
GO:0017111	nucleoside-triphosphatase activity	molecular_function	0.80904	1	9	133	152	1912	gene-KQ76_RS12580,gene-KQ76_RS00600,gene-KQ76_RS00025,gene-KQ76_RS04435,gene-KQ76_RS00030,gene-KQ76_RS13085,gene-KQ76_RS04030,gene-KQ76_RS12070,gene-KQ76_RS13820
GO:0016791	phosphatase activity	molecular_function	0.81096	1	2	133	42	1912	gene-KQ76_RS13085,gene-KQ76_RS12580
GO:0035556	intracellular signal transduction	biological_process	0.81511	1	2	133	45	1912	gene-KQ76_RS06425,gene-KQ76_RS12870
GO:0016772	transferase activity, transferring phosphorus-containing groups	molecular_function	0.82203	1	12	133	201	1912	gene-KQ76_RS13195,gene-KQ76_RS12580,gene-KQ76_RS06760,gene-KQ76_RS04435,gene-KQ76_RS13035,gene-KQ76_RS13600,gene-KQ76_RS04030,gene-KQ76_RS13820,gene-KQ76_RS12070,gene-KQ76_RS03160,gene-KQ76_RS03830,gene-KQ76_RS13285
GO:0019012	virion	cellular_component	0.82307	1	1	133	24	1912	gene-KQ76_RS10425
GO:0006974	cellular response to DNA damage stimulus	biological_process	0.82606	1	4	133	75	1912	gene-KQ76_RS13080,gene-KQ76_RS01865,gene-KQ76_RS13085,gene-KQ76_RS09905
GO:0051716	cellular response to stimulus	biological_process	0.8266	1	9	133	161	1912	gene-KQ76_RS12580,gene-KQ76_RS09905,gene-KQ76_RS12870,gene-KQ76_RS13820,gene-KQ76_RS06425,gene-KQ76_RS10455,gene-KQ76_RS01865,gene-KQ76_RS13085,gene-KQ76_RS13080
GO:0016192	vesicle-mediated transport	biological_process	0.8279	1	1	133	26	1912	gene-KQ76_RS06760
GO:0008610	lipid biosynthetic process	biological_process	0.82874	1	2	133	46	1912	gene-KQ76_RS10940,gene-KQ76_RS01870
GO:0006164	purine nucleotide biosynthetic process	biological_process	0.83262	1	1	133	25	1912	gene-KQ76_RS02115
GO:0005524	ATP binding	molecular_function	0.83373	1	16	133	256	1912	gene-KQ76_RS06425,gene-KQ76_RS06430,gene-KQ76_RS12070,gene-KQ76_RS12425,gene-KQ76_RS00025,gene-KQ76_RS10295,gene-KQ76_RS00030,gene-KQ76_RS13085,gene-KQ76_RS08010,gene-KQ76_RS04030,gene-KQ76_RS13820,gene-KQ76_RS08575,gene-KQ76_RS12580,gene-KQ76_RS06760,gene-KQ76_RS00600,gene-KQ76_RS04435
GO:0032559	adenyl ribonucleotide binding	molecular_function	0.83373	1	16	133	256	1912	gene-KQ76_RS08575,gene-KQ76_RS06760,gene-KQ76_RS00600,gene-KQ76_RS12580,gene-KQ76_RS04435,gene-KQ76_RS13085,gene-KQ76_RS00030,gene-KQ76_RS10295,gene-KQ76_RS08010,gene-KQ76_RS13820,gene-KQ76_RS04030,gene-KQ76_RS12425,gene-KQ76_RS00025,gene-KQ76_RS12070,gene-KQ76_RS06425,gene-KQ76_RS06430
GO:0009378	four-way junction helicase activity	molecular_function	0.83529	1	1	133	22	1912	gene-KQ76_RS13085
GO:0055085	transmembrane transport	biological_process	0.83709	1	12	133	202	1912	gene-KQ76_RS04605,gene-KQ76_RS07000,gene-KQ76_RS11635,gene-KQ76_RS03045,gene-KQ76_RS12575,gene-KQ76_RS12020,gene-KQ76_RS12570,gene-KQ76_RS12565,gene-KQ76_RS03040,gene-KQ76_RS02115,gene-KQ76_RS04040,gene-KQ76_RS02650
GO:0051641	cellular localization	biological_process	0.84258	1	2	133	45	1912	gene-KQ76_RS06760,gene-KQ76_RS13085
GO:0032555	purine ribonucleotide binding	molecular_function	0.84293	1	17	133	273	1912	gene-KQ76_RS08575,gene-KQ76_RS04435,gene-KQ76_RS12580,gene-KQ76_RS00600,gene-KQ76_RS06760,gene-KQ76_RS08010,gene-KQ76_RS00030,gene-KQ76_RS10295,gene-KQ76_RS13085,gene-KQ76_RS04030,gene-KQ76_RS13820,gene-KQ76_RS12425,gene-KQ76_RS12445,gene-KQ76_RS00025,gene-KQ76_RS06425,gene-KQ76_RS06430,gene-KQ76_RS12070
GO:0035639	purine ribonucleoside triphosphate binding	molecular_function	0.84293	1	17	133	273	1912	gene-KQ76_RS00025,gene-KQ76_RS12445,gene-KQ76_RS12425,gene-KQ76_RS12070,gene-KQ76_RS06430,gene-KQ76_RS06425,gene-KQ76_RS00600,gene-KQ76_RS06760,gene-KQ76_RS12580,gene-KQ76_RS04435,gene-KQ76_RS08575,gene-KQ76_RS13820,gene-KQ76_RS04030,gene-KQ76_RS13085,gene-KQ76_RS10295,gene-KQ76_RS00030,gene-KQ76_RS08010
GO:0033554	cellular response to stress	biological_process	0.8431	1	4	133	78	1912	gene-KQ76_RS09905,gene-KQ76_RS01865,gene-KQ76_RS13085,gene-KQ76_RS13080
GO:0097367	carbohydrate derivative binding	molecular_function	0.84552	1	18	133	290	1912	gene-KQ76_RS12580,gene-KQ76_RS06760,gene-KQ76_RS00600,gene-KQ76_RS04435,gene-KQ76_RS08575,gene-KQ76_RS04030,gene-KQ76_RS13820,gene-KQ76_RS00030,gene-KQ76_RS10295,gene-KQ76_RS13085,gene-KQ76_RS08010,gene-KQ76_RS00025,gene-KQ76_RS12445,gene-KQ76_RS12425,gene-KQ76_RS06425,gene-KQ76_RS06430,gene-KQ76_RS12070,gene-KQ76_RS06770
GO:0050896	response to stimulus	biological_process	0.8562	1	11	133	205	1912	gene-KQ76_RS08090,gene-KQ76_RS12580,gene-KQ76_RS09905,gene-KQ76_RS13080,gene-KQ76_RS13085,gene-KQ76_RS01865,gene-KQ76_RS10455,gene-KQ76_RS06425,gene-KQ76_RS13475,gene-KQ76_RS13820,gene-KQ76_RS12870
GO:0110165	cellular anatomical entity	cellular_component	0.8582	1	47	133	743	1912	gene-KQ76_RS11430,gene-KQ76_RS11635,gene-KQ76_RS02700,gene-KQ76_RS03830,gene-KQ76_RS11435,gene-KQ76_RS00645,gene-KQ76_RS09175,gene-KQ76_RS13195,gene-KQ76_RS12565,gene-KQ76_RS12570,gene-KQ76_RS08090,gene-KQ76_RS15250,gene-KQ76_RS11440,gene-KQ76_RS11370,gene-KQ76_RS04580,gene-KQ76_RS07000,gene-KQ76_RS06990,gene-KQ76_RS11295,gene-KQ76_RS08095,gene-KQ76_RS13105,gene-KQ76_RS03840,gene-KQ76_RS12120,gen…
GO:0042626	ATPase-coupled transmembrane transporter activity	molecular_function	0.86372	1	1	133	24	1912	gene-KQ76_RS11435
GO:0042592	homeostatic process	biological_process	0.86669	1	1	133	29	1912	gene-KQ76_RS13025
GO:0032553	ribonucleotide binding	molecular_function	0.86845	1	17	133	280	1912	gene-KQ76_RS12445,gene-KQ76_RS12425,gene-KQ76_RS00025,gene-KQ76_RS12070,gene-KQ76_RS06425,gene-KQ76_RS06430,gene-KQ76_RS08575,gene-KQ76_RS00600,gene-KQ76_RS06760,gene-KQ76_RS12580,gene-KQ76_RS04435,gene-KQ76_RS13085,gene-KQ76_RS00030,gene-KQ76_RS10295,gene-KQ76_RS08010,gene-KQ76_RS13820,gene-KQ76_RS04030
GO:0042578	phosphoric ester hydrolase activity	molecular_function	0.8687	1	2	133	49	1912	gene-KQ76_RS12580,gene-KQ76_RS13085
GO:0015399	primary active transmembrane transporter activity	molecular_function	0.87813	1	1	133	26	1912	gene-KQ76_RS11435
GO:0016879	ligase activity, forming carbon-nitrogen bonds	molecular_function	0.88355	1	1	133	27	1912	gene-KQ76_RS13410
GO:0009405	pathogenesis	biological_process	0.88514	1	2	133	41	1912	gene-KQ76_RS06990,gene-KQ76_RS13625
GO:0012505	endomembrane system	cellular_component	0.89407	1	1	133	34	1912	gene-KQ76_RS12075
GO:0006508	proteolysis	biological_process	0.90462	1	3	133	77	1912	gene-KQ76_RS12925,gene-KQ76_RS08095,gene-KQ76_RS12430
GO:0044237	cellular metabolic process	biological_process	0.9173	1	52	133	867	1912	gene-KQ76_RS00275,gene-KQ76_RS15250,gene-KQ76_RS12955,gene-KQ76_RS10445,gene-KQ76_RS11430,gene-KQ76_RS00370,gene-KQ76_RS11435,gene-KQ76_RS03830,gene-KQ76_RS01865,gene-KQ76_RS01560,gene-KQ76_RS13770,gene-KQ76_RS00025,gene-KQ76_RS00260,gene-KQ76_RS02115,gene-KQ76_RS10940,gene-KQ76_RS07950,gene-KQ76_RS01565,gene-KQ76_RS11440,gene-KQ76_RS11370,gene-KQ76_RS06765,gene-KQ76_RS13080,gene-KQ76_RS11295,gen…
GO:0006259	DNA metabolic process	biological_process	0.91846	1	7	133	147	1912	gene-KQ76_RS09905,gene-KQ76_RS09915,gene-KQ76_RS00025,gene-KQ76_RS01865,gene-KQ76_RS13085,gene-KQ76_RS00030,gene-KQ76_RS13080
GO:0003723	RNA binding	molecular_function	0.91855	1	6	133	135	1912	gene-KQ76_RS13820,gene-KQ76_RS00620,gene-KQ76_RS13805,gene-KQ76_RS04435,gene-KQ76_RS11295,gene-KQ76_RS13085
GO:0005575	cellular_component	cellular_component	0.91983	1	47	133	770	1912	gene-KQ76_RS15250,gene-KQ76_RS08090,gene-KQ76_RS12570,gene-KQ76_RS12565,gene-KQ76_RS13195,gene-KQ76_RS09175,gene-KQ76_RS00645,gene-KQ76_RS11435,gene-KQ76_RS03830,gene-KQ76_RS02700,gene-KQ76_RS11430,gene-KQ76_RS11635,gene-KQ76_RS13035,gene-KQ76_RS01985,gene-KQ76_RS13770,gene-KQ76_RS00260,gene-KQ76_RS02115,gene-KQ76_RS12120,gene-KQ76_RS10425,gene-KQ76_RS03840,gene-KQ76_RS13105,gene-KQ76_RS08095,gen…
GO:0004386	helicase activity	molecular_function	0.92193	1	3	133	74	1912	gene-KQ76_RS13085,gene-KQ76_RS13820,gene-KQ76_RS04435
GO:0044238	primary metabolic process	biological_process	0.92291	1	52	133	869	1912	gene-KQ76_RS13770,gene-KQ76_RS00025,gene-KQ76_RS01985,gene-KQ76_RS00260,gene-KQ76_RS02115,gene-KQ76_RS10940,gene-KQ76_RS01565,gene-KQ76_RS06765,gene-KQ76_RS11440,gene-KQ76_RS11370,gene-KQ76_RS13080,gene-KQ76_RS03840,gene-KQ76_RS08095,gene-KQ76_RS01870,gene-KQ76_RS11295,gene-KQ76_RS12955,gene-KQ76_RS15250,gene-KQ76_RS00275,gene-KQ76_RS10445,gene-KQ76_RS01065,gene-KQ76_RS11430,gene-KQ76_RS11435,gen…
GO:0031090	organelle membrane	cellular_component	0.92428	1	1	133	39	1912	gene-KQ76_RS02115
GO:0009987	cellular process	biological_process	0.93095	1	73	133	1168	1912	gene-KQ76_RS08025,gene-KQ76_RS13025,gene-KQ76_RS06420,gene-KQ76_RS12430,gene-KQ76_RS01155,gene-KQ76_RS06775,gene-KQ76_RS12575,gene-KQ76_RS12020,gene-KQ76_RS12445,gene-KQ76_RS02705,gene-KQ76_RS08010,gene-KQ76_RS06435,gene-KQ76_RS04605,gene-KQ76_RS08575,gene-KQ76_RS02650,gene-KQ76_RS06760,gene-KQ76_RS13080,gene-KQ76_RS08095,gene-KQ76_RS07000,gene-KQ76_RS07950,gene-KQ76_RS03040,gene-KQ76_RS03830,gen…
GO:0044403	symbiotic process	biological_process	0.93161	1	2	133	61	1912	gene-KQ76_RS09915,gene-KQ76_RS13650
GO:0070011	peptidase activity, acting on L-amino acid peptides	molecular_function	0.93266	1	3	133	83	1912	gene-KQ76_RS12430,gene-KQ76_RS12925,gene-KQ76_RS08095
GO:0140097	catalytic activity, acting on DNA	molecular_function	0.93267	1	4	133	96	1912	gene-KQ76_RS00025,gene-KQ76_RS09915,gene-KQ76_RS00030,gene-KQ76_RS13085
GO:1902494	catalytic complex	cellular_component	0.93552	1	1	133	38	1912	gene-KQ76_RS12075
GO:0003678	DNA helicase activity	molecular_function	0.9364	1	1	133	34	1912	gene-KQ76_RS13085
GO:0000160	phosphorelay signal transduction system	biological_process	0.94724	1	1	133	42	1912	gene-KQ76_RS06425
GO:1901137	carbohydrate derivative biosynthetic process	biological_process	0.9485	1	1	133	43	1912	gene-KQ76_RS02115
GO:1901576	organic substance biosynthetic process	biological_process	0.95273	1	31	133	577	1912	gene-KQ76_RS06420,gene-KQ76_RS11370,gene-KQ76_RS11440,gene-KQ76_RS06765,gene-KQ76_RS11405,gene-KQ76_RS11295,gene-KQ76_RS08095,gene-KQ76_RS01870,gene-KQ76_RS09915,gene-KQ76_RS13770,gene-KQ76_RS00260,gene-KQ76_RS02115,gene-KQ76_RS06775,gene-KQ76_RS10940,gene-KQ76_RS12425,gene-KQ76_RS08880,gene-KQ76_RS12445,gene-KQ76_RS06435,gene-KQ76_RS11430,gene-KQ76_RS13820,gene-KQ76_RS00660,gene-KQ76_RS08010,gen…
GO:0005634	nucleus	cellular_component	0.95713	1	2	133	70	1912	gene-KQ76_RS09175,gene-KQ76_RS11295
GO:0008233	peptidase activity	molecular_function	0.96294	1	3	133	95	1912	gene-KQ76_RS12430,gene-KQ76_RS08095,gene-KQ76_RS12925
GO:0071704	organic substance metabolic process	biological_process	0.96558	1	55	133	944	1912	gene-KQ76_RS11430,gene-KQ76_RS01065,gene-KQ76_RS01865,gene-KQ76_RS01560,gene-KQ76_RS03830,gene-KQ76_RS11435,gene-KQ76_RS00370,gene-KQ76_RS10445,gene-KQ76_RS00275,gene-KQ76_RS15250,gene-KQ76_RS12955,gene-KQ76_RS06765,gene-KQ76_RS11440,gene-KQ76_RS11370,gene-KQ76_RS11295,gene-KQ76_RS08095,gene-KQ76_RS01870,gene-KQ76_RS03840,gene-KQ76_RS13080,gene-KQ76_RS00260,gene-KQ76_RS02115,gene-KQ76_RS00025,gen…
GO:0006807	nitrogen compound metabolic process	biological_process	0.96823	1	44	133	792	1912	gene-KQ76_RS12070,gene-KQ76_RS11405,gene-KQ76_RS12430,gene-KQ76_RS06420,gene-KQ76_RS08025,gene-KQ76_RS13285,gene-KQ76_RS12075,gene-KQ76_RS09915,gene-KQ76_RS12445,gene-KQ76_RS06775,gene-KQ76_RS12425,gene-KQ76_RS01155,gene-KQ76_RS13820,gene-KQ76_RS00660,gene-KQ76_RS13085,gene-KQ76_RS12925,gene-KQ76_RS00030,gene-KQ76_RS08010,gene-KQ76_RS13410,gene-KQ76_RS06760,gene-KQ76_RS13805,gene-KQ76_RS03825,gen…
GO:0050789	regulation of biological process	biological_process	0.96968	1	14	133	316	1912	gene-KQ76_RS13085,gene-KQ76_RS13025,gene-KQ76_RS08095,gene-KQ76_RS13820,gene-KQ76_RS12870,gene-KQ76_RS06425,gene-KQ76_RS10455,gene-KQ76_RS13655,gene-KQ76_RS02195,gene-KQ76_RS15250,gene-KQ76_RS13805,gene-KQ76_RS12075,gene-KQ76_RS12580,gene-KQ76_RS13770
GO:0009058	biosynthetic process	biological_process	0.97273	1	33	133	624	1912	gene-KQ76_RS09915,gene-KQ76_RS12445,gene-KQ76_RS12425,gene-KQ76_RS06775,gene-KQ76_RS08880,gene-KQ76_RS12430,gene-KQ76_RS11405,gene-KQ76_RS06420,gene-KQ76_RS13805,gene-KQ76_RS13410,gene-KQ76_RS06760,gene-KQ76_RS03825,gene-KQ76_RS08575,gene-KQ76_RS13820,gene-KQ76_RS00660,gene-KQ76_RS06435,gene-KQ76_RS13085,gene-KQ76_RS08010,gene-KQ76_RS00260,gene-KQ76_RS02115,gene-KQ76_RS13770,gene-KQ76_RS01565,gen…
GO:0043231	intracellular membrane-bounded organelle	cellular_component	0.97499	1	3	133	104	1912	gene-KQ76_RS09175,gene-KQ76_RS02115,gene-KQ76_RS11295
GO:0065007	biological regulation	biological_process	0.97502	1	15	133	339	1912	gene-KQ76_RS12580,gene-KQ76_RS12075,gene-KQ76_RS13805,gene-KQ76_RS13770,gene-KQ76_RS02195,gene-KQ76_RS08090,gene-KQ76_RS15250,gene-KQ76_RS06425,gene-KQ76_RS12870,gene-KQ76_RS13820,gene-KQ76_RS13655,gene-KQ76_RS10455,gene-KQ76_RS08095,gene-KQ76_RS13025,gene-KQ76_RS13085
GO:0016020	membrane	cellular_component	0.9758	1	28	133	504	1912	gene-KQ76_RS09915,gene-KQ76_RS02705,gene-KQ76_RS08205,gene-KQ76_RS02115,gene-KQ76_RS12075,gene-KQ76_RS13600,gene-KQ76_RS03045,gene-KQ76_RS01155,gene-KQ76_RS13035,gene-KQ76_RS12020,gene-KQ76_RS12575,gene-KQ76_RS06990,gene-KQ76_RS04580,gene-KQ76_RS07000,gene-KQ76_RS13105,gene-KQ76_RS12120,gene-KQ76_RS13625,gene-KQ76_RS12565,gene-KQ76_RS12570,gene-KQ76_RS04040,gene-KQ76_RS02650,gene-KQ76_RS13195,gen…
GO:0016032	viral process	biological_process	0.97591	1	1	133	51	1912	gene-KQ76_RS13650
GO:0044249	cellular biosynthetic process	biological_process	0.97715	1	28	133	556	1912	gene-KQ76_RS10445,gene-KQ76_RS08575,gene-KQ76_RS15250,gene-KQ76_RS13805,gene-KQ76_RS13410,gene-KQ76_RS06760,gene-KQ76_RS03825,gene-KQ76_RS13085,gene-KQ76_RS08010,gene-KQ76_RS11435,gene-KQ76_RS11430,gene-KQ76_RS13820,gene-KQ76_RS00660,gene-KQ76_RS06435,gene-KQ76_RS12445,gene-KQ76_RS06775,gene-KQ76_RS10940,gene-KQ76_RS12425,gene-KQ76_RS00260,gene-KQ76_RS02115,gene-KQ76_RS13770,gene-KQ76_RS11295,gen…
GO:0016787	hydrolase activity	molecular_function	0.98502	1	21	133	424	1912	gene-KQ76_RS10160,gene-KQ76_RS00260,gene-KQ76_RS00025,gene-KQ76_RS08095,gene-KQ76_RS08025,gene-KQ76_RS03840,gene-KQ76_RS12070,gene-KQ76_RS13650,gene-KQ76_RS12430,gene-KQ76_RS15250,gene-KQ76_RS13805,gene-KQ76_RS00600,gene-KQ76_RS12580,gene-KQ76_RS08085,gene-KQ76_RS04435,gene-KQ76_RS13085,gene-KQ76_RS12925,gene-KQ76_RS00030,gene-KQ76_RS13820,gene-KQ76_RS04030,gene-KQ76_RS01065
GO:0004175	endopeptidase activity	molecular_function	0.98515	1	1	133	61	1912	gene-KQ76_RS08095
GO:0006310	DNA recombination	biological_process	0.98764	1	1	133	58	1912	gene-KQ76_RS13085
GO:0050794	regulation of cellular process	biological_process	0.98864	1	12	133	305	1912	gene-KQ76_RS06425,gene-KQ76_RS13820,gene-KQ76_RS12870,gene-KQ76_RS10455,gene-KQ76_RS13025,gene-KQ76_RS08095,gene-KQ76_RS13085,gene-KQ76_RS12580,gene-KQ76_RS12075,gene-KQ76_RS13805,gene-KQ76_RS13770,gene-KQ76_RS15250
GO:0044419	interspecies interaction between organisms	biological_process	0.9888	1	4	133	127	1912	gene-KQ76_RS13625,gene-KQ76_RS13650,gene-KQ76_RS09915,gene-KQ76_RS06990
GO:0043227	membrane-bounded organelle	cellular_component	0.99009	1	3	133	120	1912	gene-KQ76_RS11295,gene-KQ76_RS02115,gene-KQ76_RS09175
GO:0010467	gene expression	biological_process	0.9902	1	19	133	437	1912	gene-KQ76_RS13770,gene-KQ76_RS09915,gene-KQ76_RS00260,gene-KQ76_RS08095,gene-KQ76_RS11295,gene-KQ76_RS06420,gene-KQ76_RS11405,gene-KQ76_RS11440,gene-KQ76_RS11370,gene-KQ76_RS12070,gene-KQ76_RS15250,gene-KQ76_RS08575,gene-KQ76_RS13805,gene-KQ76_RS13410,gene-KQ76_RS11435,gene-KQ76_RS08010,gene-KQ76_RS13085,gene-KQ76_RS11430,gene-KQ76_RS13820
GO:0016788	hydrolase activity, acting on ester bonds	molecular_function	0.99065	1	3	133	114	1912	gene-KQ76_RS13085,gene-KQ76_RS03840,gene-KQ76_RS12580
GO:0044271	cellular nitrogen compound biosynthetic process	biological_process	0.99202	1	19	133	439	1912	gene-KQ76_RS06760,gene-KQ76_RS13410,gene-KQ76_RS13805,gene-KQ76_RS15250,gene-KQ76_RS08575,gene-KQ76_RS13820,gene-KQ76_RS11430,gene-KQ76_RS08010,gene-KQ76_RS11435,gene-KQ76_RS13085,gene-KQ76_RS13770,gene-KQ76_RS02115,gene-KQ76_RS00260,gene-KQ76_RS12425,gene-KQ76_RS06420,gene-KQ76_RS11370,gene-KQ76_RS11440,gene-KQ76_RS11405,gene-KQ76_RS08095
GO:0043170	macromolecule metabolic process	biological_process	0.99239	1	31	133	640	1912	gene-KQ76_RS11295,gene-KQ76_RS08095,gene-KQ76_RS13080,gene-KQ76_RS13285,gene-KQ76_RS11440,gene-KQ76_RS11370,gene-KQ76_RS12070,gene-KQ76_RS11405,gene-KQ76_RS12430,gene-KQ76_RS06420,gene-KQ76_RS12445,gene-KQ76_RS01155,gene-KQ76_RS00260,gene-KQ76_RS12075,gene-KQ76_RS09915,gene-KQ76_RS00025,gene-KQ76_RS13770,gene-KQ76_RS01985,gene-KQ76_RS01865,gene-KQ76_RS12925,gene-KQ76_RS13085,gene-KQ76_RS00030,gen…
GO:0044260	cellular macromolecule metabolic process	biological_process	0.99241	1	24	133	524	1912	gene-KQ76_RS13285,gene-KQ76_RS13080,gene-KQ76_RS08095,gene-KQ76_RS06420,gene-KQ76_RS11370,gene-KQ76_RS11440,gene-KQ76_RS11405,gene-KQ76_RS12445,gene-KQ76_RS09915,gene-KQ76_RS00025,gene-KQ76_RS13770,gene-KQ76_RS00260,gene-KQ76_RS12075,gene-KQ76_RS08010,gene-KQ76_RS11435,gene-KQ76_RS01865,gene-KQ76_RS13085,gene-KQ76_RS00030,gene-KQ76_RS11430,gene-KQ76_RS13820,gene-KQ76_RS15250,gene-KQ76_RS08575,gen…
GO:0003677	DNA binding	molecular_function	0.99375	1	11	133	270	1912	gene-KQ76_RS07175,gene-KQ76_RS09905,gene-KQ76_RS09915,gene-KQ76_RS00025,gene-KQ76_RS13085,gene-KQ76_RS00030,gene-KQ76_RS08095,gene-KQ76_RS13820,gene-KQ76_RS06425,gene-KQ76_RS06990,gene-KQ76_RS06435
GO:0051171	regulation of nitrogen compound metabolic process	biological_process	0.99514	1	7	133	227	1912	gene-KQ76_RS13770,gene-KQ76_RS12075,gene-KQ76_RS13820,gene-KQ76_RS13805,gene-KQ76_RS15250,gene-KQ76_RS08095,gene-KQ76_RS13085
GO:0031323	regulation of cellular metabolic process	biological_process	0.99533	1	7	133	228	1912	gene-KQ76_RS08095,gene-KQ76_RS13085,gene-KQ76_RS15250,gene-KQ76_RS12075,gene-KQ76_RS13820,gene-KQ76_RS13805,gene-KQ76_RS13770
GO:0080090	regulation of primary metabolic process	biological_process	0.99602	1	7	133	231	1912	gene-KQ76_RS13770,gene-KQ76_RS12075,gene-KQ76_RS13820,gene-KQ76_RS13805,gene-KQ76_RS15250,gene-KQ76_RS08095,gene-KQ76_RS13085
GO:0060255	regulation of macromolecule metabolic process	biological_process	0.99615	1	7	133	232	1912	gene-KQ76_RS12075,gene-KQ76_RS13805,gene-KQ76_RS13820,gene-KQ76_RS13770,gene-KQ76_RS08095,gene-KQ76_RS13085,gene-KQ76_RS15250
GO:0034645	cellular macromolecule biosynthetic process	biological_process	0.99616	1	15	133	385	1912	gene-KQ76_RS15250,gene-KQ76_RS08575,gene-KQ76_RS13770,gene-KQ76_RS00260,gene-KQ76_RS13805,gene-KQ76_RS11435,gene-KQ76_RS08010,gene-KQ76_RS08095,gene-KQ76_RS13085,gene-KQ76_RS06420,gene-KQ76_RS11405,gene-KQ76_RS11370,gene-KQ76_RS11440,gene-KQ76_RS11430,gene-KQ76_RS13820
GO:0009059	macromolecule biosynthetic process	biological_process	0.99629	1	15	133	386	1912	gene-KQ76_RS11430,gene-KQ76_RS11440,gene-KQ76_RS13820,gene-KQ76_RS11370,gene-KQ76_RS11405,gene-KQ76_RS06420,gene-KQ76_RS13085,gene-KQ76_RS08095,gene-KQ76_RS08010,gene-KQ76_RS11435,gene-KQ76_RS13805,gene-KQ76_RS00260,gene-KQ76_RS13770,gene-KQ76_RS08575,gene-KQ76_RS15250
GO:0019222	regulation of metabolic process	biological_process	0.99673	1	7	133	235	1912	gene-KQ76_RS13770,gene-KQ76_RS12075,gene-KQ76_RS13820,gene-KQ76_RS13805,gene-KQ76_RS15250,gene-KQ76_RS08095,gene-KQ76_RS13085
GO:0006355	regulation of transcription, DNA-templated	biological_process	0.99719	1	6	133	217	1912	gene-KQ76_RS13820,gene-KQ76_RS13805,gene-KQ76_RS13770,gene-KQ76_RS08095,gene-KQ76_RS13085,gene-KQ76_RS15250
GO:1903506	regulation of nucleic acid-templated transcription	biological_process	0.99719	1	6	133	217	1912	gene-KQ76_RS15250,gene-KQ76_RS08095,gene-KQ76_RS13085,gene-KQ76_RS13770,gene-KQ76_RS13805,gene-KQ76_RS13820
GO:2001141	regulation of RNA biosynthetic process	biological_process	0.99719	1	6	133	217	1912	gene-KQ76_RS13770,gene-KQ76_RS13805,gene-KQ76_RS13820,gene-KQ76_RS15250,gene-KQ76_RS13085,gene-KQ76_RS08095
GO:0019219	regulation of nucleobase-containing compound metabolic process	biological_process	0.99738	1	6	133	218	1912	gene-KQ76_RS13805,gene-KQ76_RS13820,gene-KQ76_RS13770,gene-KQ76_RS08095,gene-KQ76_RS13085,gene-KQ76_RS15250
GO:0051252	regulation of RNA metabolic process	biological_process	0.99738	1	6	133	218	1912	gene-KQ76_RS13770,gene-KQ76_RS13820,gene-KQ76_RS13805,gene-KQ76_RS15250,gene-KQ76_RS13085,gene-KQ76_RS08095
GO:0010556	regulation of macromolecule biosynthetic process	biological_process	0.99744	1	6	133	219	1912	gene-KQ76_RS13805,gene-KQ76_RS13820,gene-KQ76_RS13770,gene-KQ76_RS08095,gene-KQ76_RS13085,gene-KQ76_RS15250
GO:0031326	regulation of cellular biosynthetic process	biological_process	0.99744	1	6	133	219	1912	gene-KQ76_RS13820,gene-KQ76_RS13805,gene-KQ76_RS13770,gene-KQ76_RS08095,gene-KQ76_RS13085,gene-KQ76_RS15250
GO:2000112	regulation of cellular macromolecule biosynthetic process	biological_process	0.99744	1	6	133	219	1912	gene-KQ76_RS15250,gene-KQ76_RS13085,gene-KQ76_RS08095,gene-KQ76_RS13770,gene-KQ76_RS13805,gene-KQ76_RS13820
GO:0009889	regulation of biosynthetic process	biological_process	0.9976	1	6	133	220	1912	gene-KQ76_RS13085,gene-KQ76_RS08095,gene-KQ76_RS15250,gene-KQ76_RS13820,gene-KQ76_RS13805,gene-KQ76_RS13770
GO:0010468	regulation of gene expression	biological_process	0.99798	1	6	133	223	1912	gene-KQ76_RS13770,gene-KQ76_RS13820,gene-KQ76_RS13805,gene-KQ76_RS15250,gene-KQ76_RS08095,gene-KQ76_RS13085
GO:0034641	cellular nitrogen compound metabolic process	biological_process	0.9985	1	29	133	646	1912	gene-KQ76_RS08575,gene-KQ76_RS15250,gene-KQ76_RS13410,gene-KQ76_RS13805,gene-KQ76_RS06760,gene-KQ76_RS09905,gene-KQ76_RS13085,gene-KQ76_RS01865,gene-KQ76_RS00030,gene-KQ76_RS08010,gene-KQ76_RS03830,gene-KQ76_RS11435,gene-KQ76_RS11430,gene-KQ76_RS13820,gene-KQ76_RS12425,gene-KQ76_RS00260,gene-KQ76_RS02115,gene-KQ76_RS09915,gene-KQ76_RS13770,gene-KQ76_RS00025,gene-KQ76_RS11295,gene-KQ76_RS08095,gen…
GO:0140096	catalytic activity, acting on a protein	molecular_function	0.99859	1	3	133	148	1912	gene-KQ76_RS12925,gene-KQ76_RS08095,gene-KQ76_RS12430
GO:1901362	organic cyclic compound biosynthetic process	biological_process	0.99868	1	13	133	369	1912	gene-KQ76_RS13820,gene-KQ76_RS13085,gene-KQ76_RS01870,gene-KQ76_RS08095,gene-KQ76_RS06760,gene-KQ76_RS13805,gene-KQ76_RS13410,gene-KQ76_RS02115,gene-KQ76_RS13770,gene-KQ76_RS12445,gene-KQ76_RS10940,gene-KQ76_RS12425,gene-KQ76_RS15250
GO:0016070	RNA metabolic process	biological_process	0.99901	1	12	133	353	1912	gene-KQ76_RS13085,gene-KQ76_RS11295,gene-KQ76_RS08095,gene-KQ76_RS08010,gene-KQ76_RS12070,gene-KQ76_RS13820,gene-KQ76_RS08575,gene-KQ76_RS15250,gene-KQ76_RS13805,gene-KQ76_RS13410,gene-KQ76_RS09915,gene-KQ76_RS13770
GO:0090304	nucleic acid metabolic process	biological_process	0.99909	1	17	133	442	1912	gene-KQ76_RS09915,gene-KQ76_RS13770,gene-KQ76_RS00025,gene-KQ76_RS11295,gene-KQ76_RS08095,gene-KQ76_RS13080,gene-KQ76_RS12070,gene-KQ76_RS08575,gene-KQ76_RS15250,gene-KQ76_RS13805,gene-KQ76_RS13410,gene-KQ76_RS09905,gene-KQ76_RS13085,gene-KQ76_RS01865,gene-KQ76_RS00030,gene-KQ76_RS08010,gene-KQ76_RS13820
GO:0016021	integral component of membrane	cellular_component	0.99913	1	9	133	281	1912	gene-KQ76_RS04040,gene-KQ76_RS12570,gene-KQ76_RS12020,gene-KQ76_RS03045,gene-KQ76_RS01155,gene-KQ76_RS03165,gene-KQ76_RS04630,gene-KQ76_RS03830,gene-KQ76_RS12120
GO:0031224	intrinsic component of membrane	cellular_component	0.99913	1	9	133	281	1912	gene-KQ76_RS04040,gene-KQ76_RS12570,gene-KQ76_RS12020,gene-KQ76_RS03045,gene-KQ76_RS01155,gene-KQ76_RS03165,gene-KQ76_RS04630,gene-KQ76_RS03830,gene-KQ76_RS12120
GO:1901360	organic cyclic compound metabolic process	biological_process	0.99929	1	25	133	588	1912	gene-KQ76_RS13820,gene-KQ76_RS13085,gene-KQ76_RS01865,gene-KQ76_RS00030,gene-KQ76_RS08010,gene-KQ76_RS03830,gene-KQ76_RS13410,gene-KQ76_RS13805,gene-KQ76_RS06760,gene-KQ76_RS09905,gene-KQ76_RS08575,gene-KQ76_RS15250,gene-KQ76_RS12070,gene-KQ76_RS11295,gene-KQ76_RS08025,gene-KQ76_RS01870,gene-KQ76_RS08095,gene-KQ76_RS13080,gene-KQ76_RS02115,gene-KQ76_RS09915,gene-KQ76_RS00025,gene-KQ76_RS13770,gen…
GO:0006351	transcription, DNA-templated	biological_process	0.99941	1	6	133	242	1912	gene-KQ76_RS13820,gene-KQ76_RS13805,gene-KQ76_RS13770,gene-KQ76_RS13085,gene-KQ76_RS08095,gene-KQ76_RS15250
GO:0097659	nucleic acid-templated transcription	biological_process	0.99941	1	6	133	242	1912	gene-KQ76_RS13770,gene-KQ76_RS13820,gene-KQ76_RS13805,gene-KQ76_RS15250,gene-KQ76_RS08095,gene-KQ76_RS13085
GO:0018130	heterocycle biosynthetic process	biological_process	0.99944	1	11	133	349	1912	gene-KQ76_RS13820,gene-KQ76_RS13085,gene-KQ76_RS08095,gene-KQ76_RS13770,gene-KQ76_RS13410,gene-KQ76_RS13805,gene-KQ76_RS06760,gene-KQ76_RS02115,gene-KQ76_RS15250,gene-KQ76_RS12425,gene-KQ76_RS12445
GO:0032774	RNA biosynthetic process	biological_process	0.99951	1	6	133	245	1912	gene-KQ76_RS15250,gene-KQ76_RS13085,gene-KQ76_RS08095,gene-KQ76_RS13770,gene-KQ76_RS13805,gene-KQ76_RS13820
GO:0006725	cellular aromatic compound metabolic process	biological_process	0.99953	1	23	133	562	1912	gene-KQ76_RS15250,gene-KQ76_RS08575,gene-KQ76_RS06760,gene-KQ76_RS13805,gene-KQ76_RS13410,gene-KQ76_RS09905,gene-KQ76_RS08010,gene-KQ76_RS03830,gene-KQ76_RS01865,gene-KQ76_RS13085,gene-KQ76_RS00030,gene-KQ76_RS06615,gene-KQ76_RS13820,gene-KQ76_RS09915,gene-KQ76_RS00025,gene-KQ76_RS02705,gene-KQ76_RS13770,gene-KQ76_RS02115,gene-KQ76_RS13080,gene-KQ76_RS11295,gene-KQ76_RS08095,gene-KQ76_RS08025,gen…
GO:0003676	nucleic acid binding	molecular_function	0.99957	1	15	133	403	1912	gene-KQ76_RS13805,gene-KQ76_RS00620,gene-KQ76_RS09905,gene-KQ76_RS09915,gene-KQ76_RS04435,gene-KQ76_RS00025,gene-KQ76_RS07175,gene-KQ76_RS13820,gene-KQ76_RS06425,gene-KQ76_RS06435,gene-KQ76_RS06990,gene-KQ76_RS13085,gene-KQ76_RS11295,gene-KQ76_RS08095,gene-KQ76_RS00030
GO:0003700	DNA-binding transcription factor activity	molecular_function	0.99958	1	1	133	117	1912	gene-KQ76_RS08095
GO:0046483	heterocycle metabolic process	biological_process	0.9996	1	23	133	568	1912	gene-KQ76_RS12425,gene-KQ76_RS12445,gene-KQ76_RS09915,gene-KQ76_RS00025,gene-KQ76_RS13770,gene-KQ76_RS02115,gene-KQ76_RS13080,gene-KQ76_RS11295,gene-KQ76_RS08095,gene-KQ76_RS08025,gene-KQ76_RS12070,gene-KQ76_RS15250,gene-KQ76_RS08575,gene-KQ76_RS06760,gene-KQ76_RS13805,gene-KQ76_RS13410,gene-KQ76_RS09905,gene-KQ76_RS08010,gene-KQ76_RS03830,gene-KQ76_RS13085,gene-KQ76_RS01865,gene-KQ76_RS00030,gen…
GO:0006139	nucleobase-containing compound metabolic process	biological_process	0.99975	1	20	133	522	1912	gene-KQ76_RS02115,gene-KQ76_RS09915,gene-KQ76_RS13770,gene-KQ76_RS00025,gene-KQ76_RS12070,gene-KQ76_RS11295,gene-KQ76_RS08025,gene-KQ76_RS08095,gene-KQ76_RS13080,gene-KQ76_RS13410,gene-KQ76_RS13805,gene-KQ76_RS09905,gene-KQ76_RS08575,gene-KQ76_RS15250,gene-KQ76_RS13820,gene-KQ76_RS01865,gene-KQ76_RS13085,gene-KQ76_RS00030,gene-KQ76_RS08010,gene-KQ76_RS03830
GO:0140110	transcription regulator activity	molecular_function	0.99977	1	1	133	125	1912	gene-KQ76_RS08095
GO:0019438	aromatic compound biosynthetic process	biological_process	0.99987	1	9	133	333	1912	gene-KQ76_RS13820,gene-KQ76_RS13085,gene-KQ76_RS08095,gene-KQ76_RS13805,gene-KQ76_RS06760,gene-KQ76_RS13410,gene-KQ76_RS02115,gene-KQ76_RS13770,gene-KQ76_RS15250
GO:0034654	nucleobase-containing compound biosynthetic process	biological_process	0.99991	1	7	133	295	1912	gene-KQ76_RS13770,gene-KQ76_RS13820,gene-KQ76_RS13805,gene-KQ76_RS02115,gene-KQ76_RS15250,gene-KQ76_RS13085,gene-KQ76_RS08095

## Sheet: Down
GO_accession	Description	Term_type	Over_represented_pValue	Corrected_pValue	DEG_item	DEG_list	Bg_item	Bg_list	Gene_names
GO:0006766	vitamin metabolic process	biological_process	0.00016276	0.11544	6	89	20	1912	gene-KQ76_RS09045,gene-KQ76_RS04980,gene-KQ76_RS09035,gene-KQ76_RS10665,gene-KQ76_RS02485,gene-KQ76_RS09030
GO:0006767	water-soluble vitamin metabolic process	biological_process	0.00016276	0.11544	6	89	20	1912	gene-KQ76_RS09045,gene-KQ76_RS09035,gene-KQ76_RS04980,gene-KQ76_RS02485,gene-KQ76_RS10665,gene-KQ76_RS09030
GO:0009110	vitamin biosynthetic process	biological_process	0.00016276	0.11544	6	89	20	1912	gene-KQ76_RS09030,gene-KQ76_RS10665,gene-KQ76_RS02485,gene-KQ76_RS09035,gene-KQ76_RS04980,gene-KQ76_RS09045
GO:0042364	water-soluble vitamin biosynthetic process	biological_process	0.00016276	0.11544	6	89	20	1912	gene-KQ76_RS09045,gene-KQ76_RS04980,gene-KQ76_RS09035,gene-KQ76_RS10665,gene-KQ76_RS02485,gene-KQ76_RS09030
GO:0016857	racemase and epimerase activity, acting on carbohydrates and derivatives	molecular_function	0.00027629	0.12926	4	89	8	1912	gene-KQ76_RS01355,gene-KQ76_RS00510,gene-KQ76_RS02480,gene-KQ76_RS10660
GO:0008653	lipopolysaccharide metabolic process	biological_process	0.00031893	0.12926	3	89	4	1912	gene-KQ76_RS00510,gene-KQ76_RS11105,gene-KQ76_RS00490
GO:0009103	lipopolysaccharide biosynthetic process	biological_process	0.00031893	0.12926	3	89	4	1912	gene-KQ76_RS00490,gene-KQ76_RS00510,gene-KQ76_RS11105
GO:0003854	3-beta-hydroxy-delta5-steroid dehydrogenase activity	molecular_function	0.00067158	0.15877	5	89	15	1912	gene-KQ76_RS01410,gene-KQ76_RS02660,gene-KQ76_RS00505,gene-KQ76_RS00510,gene-KQ76_RS00515
GO:0006694	steroid biosynthetic process	biological_process	0.00067158	0.15877	5	89	15	1912	gene-KQ76_RS00515,gene-KQ76_RS02660,gene-KQ76_RS01410,gene-KQ76_RS00510,gene-KQ76_RS00505
GO:0008202	steroid metabolic process	biological_process	0.00067158	0.15877	5	89	15	1912	gene-KQ76_RS00515,gene-KQ76_RS01410,gene-KQ76_RS02660,gene-KQ76_RS00505,gene-KQ76_RS00510
GO:0016229	steroid dehydrogenase activity	molecular_function	0.00067158	0.15877	5	89	15	1912	gene-KQ76_RS00515,gene-KQ76_RS01410,gene-KQ76_RS02660,gene-KQ76_RS00505,gene-KQ76_RS00510
GO:0033764	steroid dehydrogenase activity, acting on the CH-OH group of donors, NAD or NADP as acceptor	molecular_function	0.00067158	0.15877	5	89	15	1912	gene-KQ76_RS00515,gene-KQ76_RS02660,gene-KQ76_RS01410,gene-KQ76_RS00510,gene-KQ76_RS00505
GO:0005976	polysaccharide metabolic process	biological_process	0.00073473	0.16034	4	89	10	1912	gene-KQ76_RS00515,gene-KQ76_RS00490,gene-KQ76_RS11105,gene-KQ76_RS00510
GO:0006040	amino sugar metabolic process	biological_process	0.00097134	0.1621	3	89	5	1912	gene-KQ76_RS10660,gene-KQ76_RS02480,gene-KQ76_RS01355
GO:0006050	mannosamine metabolic process	biological_process	0.00097134	0.1621	3	89	5	1912	gene-KQ76_RS01355,gene-KQ76_RS10660,gene-KQ76_RS02480
GO:0006051	N-acetylmannosamine metabolic process	biological_process	0.00097134	0.1621	3	89	5	1912	gene-KQ76_RS02480,gene-KQ76_RS10660,gene-KQ76_RS01355
GO:0047465	N-acylglucosamine-6-phosphate 2-epimerase activity	molecular_function	0.00097134	0.1621	3	89	5	1912	gene-KQ76_RS10660,gene-KQ76_RS02480,gene-KQ76_RS01355
GO:0008610	lipid biosynthetic process	biological_process	0.0010757	0.16291	8	89	46	1912	gene-KQ76_RS00510,gene-KQ76_RS00505,gene-KQ76_RS04830,gene-KQ76_RS01410,gene-KQ76_RS00515,gene-KQ76_RS00490,gene-KQ76_RS02660,gene-KQ76_RS11105
GO:0016854	racemase and epimerase activity	molecular_function	0.0010911	0.16291	4	89	11	1912	gene-KQ76_RS00510,gene-KQ76_RS01355,gene-KQ76_RS10660,gene-KQ76_RS02480
GO:0006771	riboflavin metabolic process	biological_process	0.0013218	0.16304	3	89	6	1912	gene-KQ76_RS09030,gene-KQ76_RS09035,gene-KQ76_RS09045
GO:0009231	riboflavin biosynthetic process	biological_process	0.0013218	0.16304	3	89	6	1912	gene-KQ76_RS09030,gene-KQ76_RS09045,gene-KQ76_RS09035
GO:0042726	flavin-containing compound metabolic process	biological_process	0.0013218	0.16304	3	89	6	1912	gene-KQ76_RS09030,gene-KQ76_RS09045,gene-KQ76_RS09035
GO:0042727	flavin-containing compound biosynthetic process	biological_process	0.0013218	0.16304	3	89	6	1912	gene-KQ76_RS09030,gene-KQ76_RS09045,gene-KQ76_RS09035
GO:0033692	cellular polysaccharide biosynthetic process	biological_process	0.0019345	0.21952	3	89	6	1912	gene-KQ76_RS00510,gene-KQ76_RS11105,gene-KQ76_RS00490
GO:0044264	cellular polysaccharide metabolic process	biological_process	0.0019345	0.21952	3	89	6	1912	gene-KQ76_RS00490,gene-KQ76_RS00510,gene-KQ76_RS11105
GO:0000271	polysaccharide biosynthetic process	biological_process	0.002757	0.27237	3	89	7	1912	gene-KQ76_RS00490,gene-KQ76_RS11105,gene-KQ76_RS00510
GO:0016054	organic acid catabolic process	biological_process	0.0028079	0.27237	3	89	6	1912	gene-KQ76_RS07860,gene-KQ76_RS07855,gene-KQ76_RS04895
GO:0046395	carboxylic acid catabolic process	biological_process	0.0028079	0.27237	3	89	6	1912	gene-KQ76_RS04895,gene-KQ76_RS07855,gene-KQ76_RS07860
GO:0004375	glycine dehydrogenase (decarboxylating) activity	molecular_function	0.0031682	0.27237	2	89	2	1912	gene-KQ76_RS07855,gene-KQ76_RS07860
GO:0006544	glycine metabolic process	biological_process	0.0031682	0.27237	2	89	2	1912	gene-KQ76_RS07855,gene-KQ76_RS07860
GO:0006546	glycine catabolic process	biological_process	0.0031682	0.27237	2	89	2	1912	gene-KQ76_RS07860,gene-KQ76_RS07855
GO:0009071	serine family amino acid catabolic process	biological_process	0.0031682	0.27237	2	89	2	1912	gene-KQ76_RS07860,gene-KQ76_RS07855
GO:0016642	oxidoreductase activity, acting on the CH-NH2 group of donors, disulfide as acceptor	molecular_function	0.0031682	0.27237	2	89	2	1912	gene-KQ76_RS07855,gene-KQ76_RS07860
GO:0001906	cell killing	biological_process	0.0034811	0.27373	4	89	14	1912	gene-KQ76_RS12405,gene-KQ76_RS05480,gene-KQ76_RS07285,gene-KQ76_RS07290
GO:0031640	killing of cells of other organism	biological_process	0.0034811	0.27373	4	89	14	1912	gene-KQ76_RS05480,gene-KQ76_RS12405,gene-KQ76_RS07290,gene-KQ76_RS07285
GO:0051715	cytolysis in other organism	biological_process	0.0034811	0.27373	4	89	14	1912	gene-KQ76_RS05480,gene-KQ76_RS12405,gene-KQ76_RS07290,gene-KQ76_RS07285
GO:0050662	obsolete coenzyme binding	molecular_function	0.0037263	0.27373	6	89	31	1912	gene-KQ76_RS00515,gene-KQ76_RS04965,gene-KQ76_RS00505,gene-KQ76_RS00510,gene-KQ76_RS02660,gene-KQ76_RS01410
GO:0008556	potassium transmembrane transporter activity, phosphorylative mechanism	molecular_function	0.0038217	0.27373	2	89	3	1912	gene-KQ76_RS10570,gene-KQ76_RS10580
GO:0016811	hydrolase activity, acting on carbon-nitrogen (but not peptide) bonds, in linear amides	molecular_function	0.0039006	0.27373	4	89	14	1912	gene-KQ76_RS02485,gene-KQ76_RS04895,gene-KQ76_RS13615,gene-KQ76_RS04980
GO:0019835	cytolysis	biological_process	0.0045204	0.27373	4	89	16	1912	gene-KQ76_RS07290,gene-KQ76_RS07285,gene-KQ76_RS05480,gene-KQ76_RS12405
GO:0004359	glutaminase activity	molecular_function	0.0045348	0.27373	2	89	3	1912	gene-KQ76_RS02485,gene-KQ76_RS04980
GO:0006081	cellular aldehyde metabolic process	biological_process	0.0045348	0.27373	2	89	3	1912	gene-KQ76_RS04980,gene-KQ76_RS02485
GO:0042816	vitamin B6 metabolic process	biological_process	0.0045348	0.27373	2	89	3	1912	gene-KQ76_RS02485,gene-KQ76_RS04980
GO:0042819	vitamin B6 biosynthetic process	biological_process	0.0045348	0.27373	2	89	3	1912	gene-KQ76_RS04980,gene-KQ76_RS02485
GO:0042822	pyridoxal phosphate metabolic process	biological_process	0.0045348	0.27373	2	89	3	1912	gene-KQ76_RS02485,gene-KQ76_RS04980
GO:0042823	pyridoxal phosphate biosynthetic process	biological_process	0.0045348	0.27373	2	89	3	1912	gene-KQ76_RS04980,gene-KQ76_RS02485
GO:0046184	aldehyde biosynthetic process	biological_process	0.0045348	0.27373	2	89	3	1912	gene-KQ76_RS04980,gene-KQ76_RS02485
GO:0016301	kinase activity	molecular_function	0.0051111	0.30209	12	89	105	1912	gene-KQ76_RS10110,gene-KQ76_RS03345,gene-KQ76_RS01345,gene-KQ76_RS03340,gene-KQ76_RS08625,gene-KQ76_RS10665,gene-KQ76_RS00810,gene-KQ76_RS08240,gene-KQ76_RS04895,gene-KQ76_RS10590,gene-KQ76_RS05020,gene-KQ76_RS04830
GO:0015662	ion transmembrane transporter activity, phosphorylative mechanism	molecular_function	0.0066149	0.38299	2	89	4	1912	gene-KQ76_RS10570,gene-KQ76_RS10580
GO:0015079	potassium ion transmembrane transporter activity	molecular_function	0.0080135	0.45119	2	89	4	1912	gene-KQ76_RS10580,gene-KQ76_RS10570
GO:0016810	hydrolase activity, acting on carbon-nitrogen (but not peptide) bonds	molecular_function	0.0081109	0.45119	5	89	27	1912	gene-KQ76_RS13615,gene-KQ76_RS04895,gene-KQ76_RS02485,gene-KQ76_RS04980,gene-KQ76_RS09045
GO:1901137	carbohydrate derivative biosynthetic process	biological_process	0.010376	0.5661	6	89	43	1912	gene-KQ76_RS04965,gene-KQ76_RS00490,gene-KQ76_RS08240,gene-KQ76_RS00510,gene-KQ76_RS11105,gene-KQ76_RS03595
GO:0034637	cellular carbohydrate biosynthetic process	biological_process	0.013202	0.7048	3	89	11	1912	gene-KQ76_RS00490,gene-KQ76_RS00510,gene-KQ76_RS11105
GO:0005975	carbohydrate metabolic process	biological_process	0.013415	0.7048	10	89	92	1912	gene-KQ76_RS10400,gene-KQ76_RS00510,gene-KQ76_RS04895,gene-KQ76_RS10660,gene-KQ76_RS00515,gene-KQ76_RS00490,gene-KQ76_RS06195,gene-KQ76_RS01345,gene-KQ76_RS13605,gene-KQ76_RS11105
GO:0044282	small molecule catabolic process	biological_process	0.014015	0.72292	3	89	11	1912	gene-KQ76_RS04895,gene-KQ76_RS07860,gene-KQ76_RS07855
GO:1901606	alpha-amino acid catabolic process	biological_process	0.015973	0.80921	2	89	4	1912	gene-KQ76_RS07855,gene-KQ76_RS07860
GO:0004040	amidase activity	molecular_function	0.016637	0.82006	2	89	4	1912	gene-KQ76_RS04895,gene-KQ76_RS13615
GO:0003684	damaged DNA binding	molecular_function	0.016765	0.82006	2	89	4	1912	gene-KQ76_RS07855,gene-KQ76_RS06620
GO:0004127	cytidylate kinase activity	molecular_function	0.01837	0.88331	3	89	12	1912	gene-KQ76_RS03340,gene-KQ76_RS08240,gene-KQ76_RS03345
GO:0006629	lipid metabolic process	biological_process	0.02171	1	10	89	98	1912	gene-KQ76_RS01410,gene-KQ76_RS01365,gene-KQ76_RS04830,gene-KQ76_RS00505,gene-KQ76_RS00510,gene-KQ76_RS00515,gene-KQ76_RS00490,gene-KQ76_RS04965,gene-KQ76_RS11105,gene-KQ76_RS02660
GO:0050145	nucleoside monophosphate kinase activity	molecular_function	0.022351	1	3	89	13	1912	gene-KQ76_RS03340,gene-KQ76_RS08240,gene-KQ76_RS03345
GO:1903509	liposaccharide metabolic process	biological_process	0.022965	1	3	89	14	1912	gene-KQ76_RS00510,gene-KQ76_RS11105,gene-KQ76_RS00490
GO:0019829	ATPase-coupled cation transmembrane transporter activity	molecular_function	0.023102	1	2	89	6	1912	gene-KQ76_RS10570,gene-KQ76_RS10580
GO:0042625	ATPase-coupled ion transmembrane transporter activity	molecular_function	0.023102	1	2	89	6	1912	gene-KQ76_RS10580,gene-KQ76_RS10570
GO:0016853	isomerase activity	molecular_function	0.023757	1	6	89	48	1912	gene-KQ76_RS02480,gene-KQ76_RS10660,gene-KQ76_RS09500,gene-KQ76_RS01355,gene-KQ76_RS00510,gene-KQ76_RS13605
GO:0044262	cellular carbohydrate metabolic process	biological_process	0.024271	1	4	89	24	1912	gene-KQ76_RS04895,gene-KQ76_RS11105,gene-KQ76_RS00510,gene-KQ76_RS00490
GO:0016773	phosphotransferase activity, alcohol group as acceptor	molecular_function	0.02586	1	9	89	85	1912	gene-KQ76_RS08240,gene-KQ76_RS10400,gene-KQ76_RS04895,gene-KQ76_RS10590,gene-KQ76_RS06195,gene-KQ76_RS01345,gene-KQ76_RS08625,gene-KQ76_RS10665,gene-KQ76_RS00810
GO:0009063	cellular amino acid catabolic process	biological_process	0.026211	1	2	89	5	1912	gene-KQ76_RS07855,gene-KQ76_RS07860
GO:0019205	nucleobase-containing compound kinase activity	molecular_function	0.026506	1	3	89	14	1912	gene-KQ76_RS03340,gene-KQ76_RS03345,gene-KQ76_RS08240
GO:0016616	oxidoreductase activity, acting on the CH-OH group of donors, NAD or NADP as acceptor	molecular_function	0.028106	1	8	89	71	1912	gene-KQ76_RS09045,gene-KQ76_RS00515,gene-KQ76_RS04965,gene-KQ76_RS02660,gene-KQ76_RS01410,gene-KQ76_RS13350,gene-KQ76_RS00510,gene-KQ76_RS00505
GO:0016627	oxidoreductase activity, acting on the CH-CH group of donors	molecular_function	0.02811	1	5	89	34	1912	gene-KQ76_RS00505,gene-KQ76_RS00580,gene-KQ76_RS01355,gene-KQ76_RS10660,gene-KQ76_RS02480
GO:0042626	ATPase-coupled transmembrane transporter activity	molecular_function	0.030489	1	4	89	24	1912	gene-KQ76_RS03340,gene-KQ76_RS10580,gene-KQ76_RS03345,gene-KQ76_RS10570
GO:0016776	phosphotransferase activity, phosphate group as acceptor	molecular_function	0.03204	1	3	89	15	1912	gene-KQ76_RS03340,gene-KQ76_RS08240,gene-KQ76_RS03345
GO:0009349	riboflavin synthase complex	cellular_component	0.032491	1	1	89	1	1912	gene-KQ76_RS09030
GO:1901617	organic hydroxy compound biosynthetic process	biological_process	0.03421	1	2	89	7	1912	gene-KQ76_RS04980,gene-KQ76_RS02485
GO:1901362	organic cyclic compound biosynthetic process	biological_process	0.034325	1	24	89	369	1912	gene-KQ76_RS08240,gene-KQ76_RS09035,gene-KQ76_RS05020,gene-KQ76_RS03595,gene-KQ76_RS00505,gene-KQ76_RS03350,gene-KQ76_RS10595,gene-KQ76_RS02660,gene-KQ76_RS08625,gene-KQ76_RS00810,gene-KQ76_RS13605,gene-KQ76_RS02480,gene-KQ76_RS01320,gene-KQ76_RS01410,gene-KQ76_RS00510,gene-KQ76_RS04980,gene-KQ76_RS09045,gene-KQ76_RS04965,gene-KQ76_RS00515,gene-KQ76_RS08630,gene-KQ76_RS09030,gene-KQ76_RS10665,gen…
GO:0090407	organophosphate biosynthetic process	biological_process	0.035518	1	7	89	69	1912	gene-KQ76_RS02485,gene-KQ76_RS04830,gene-KQ76_RS05020,gene-KQ76_RS03595,gene-KQ76_RS04965,gene-KQ76_RS08240,gene-KQ76_RS04980
GO:0015399	primary active transmembrane transporter activity	molecular_function	0.035812	1	4	89	26	1912	gene-KQ76_RS03340,gene-KQ76_RS10580,gene-KQ76_RS03345,gene-KQ76_RS10570
GO:0016772	transferase activity, transferring phosphorus-containing groups	molecular_function	0.03778	1	16	89	201	1912	gene-KQ76_RS10550,gene-KQ76_RS04830,gene-KQ76_RS10590,gene-KQ76_RS10665,gene-KQ76_RS00515,gene-KQ76_RS01345,gene-KQ76_RS04895,gene-KQ76_RS05020,gene-KQ76_RS10400,gene-KQ76_RS08240,gene-KQ76_RS08625,gene-KQ76_RS00810,gene-KQ76_RS03340,gene-KQ76_RS06195,gene-KQ76_RS03345,gene-KQ76_RS10110
GO:0034719	SMN-Sm protein complex	cellular_component	0.037881	1	1	89	1	1912	gene-KQ76_RS04660
GO:0006813	potassium ion transport	biological_process	0.040124	1	4	89	26	1912	gene-KQ76_RS04965,gene-KQ76_RS10570,gene-KQ76_RS10580,gene-KQ76_RS00505
GO:0016614	oxidoreductase activity, acting on CH-OH group of donors	molecular_function	0.040172	1	8	89	76	1912	gene-KQ76_RS00505,gene-KQ76_RS00510,gene-KQ76_RS13350,gene-KQ76_RS01410,gene-KQ76_RS04965,gene-KQ76_RS00515,gene-KQ76_RS09045,gene-KQ76_RS02660
GO:0016625	oxidoreductase activity, acting on the aldehyde or oxo group of donors, iron-sulfur protein as acceptor	molecular_function	0.043783	1	1	89	1	1912	gene-KQ76_RS00495
GO:0008234	cysteine-type peptidase activity	molecular_function	0.04462	1	3	89	17	1912	gene-KQ76_RS04860,gene-KQ76_RS11935,gene-KQ76_RS04865
GO:0110165	cellular anatomical entity	cellular_component	0.045847	1	42	89	743	1912	gene-KQ76_RS00810,gene-KQ76_RS08625,gene-KQ76_RS12210,gene-KQ76_RS04865,gene-KQ76_RS02940,gene-KQ76_RS10660,gene-KQ76_RS00545,gene-KQ76_RS11935,gene-KQ76_RS06835,gene-KQ76_RS06190,gene-KQ76_RS00505,gene-KQ76_RS01385,gene-KQ76_RS10665,gene-KQ76_RS10635,gene-KQ76_RS10560,gene-KQ76_RS11500,gene-KQ76_RS10570,gene-KQ76_RS07855,gene-KQ76_RS10590,gene-KQ76_RS01365,gene-KQ76_RS12405,gene-KQ76_RS02480,gen…
GO:0017150	tRNA dihydrouridine synthase activity	molecular_function	0.047235	1	2	89	7	1912	gene-KQ76_RS02480,gene-KQ76_RS01355
GO:0004417	hydroxyethylthiazole kinase activity	molecular_function	0.04854	1	1	89	1	1912	gene-KQ76_RS10665
GO:0005351	carbohydrate:proton symporter activity	molecular_function	0.04854	1	1	89	1	1912	gene-KQ76_RS10665
GO:0005402	carbohydrate:cation symporter activity	molecular_function	0.04854	1	1	89	1	1912	gene-KQ76_RS10665
GO:0006772	thiamine metabolic process	biological_process	0.04854	1	1	89	1	1912	gene-KQ76_RS10665
GO:0009228	thiamine biosynthetic process	biological_process	0.04854	1	1	89	1	1912	gene-KQ76_RS10665
GO:0015295	solute:proton symporter activity	molecular_function	0.04854	1	1	89	1	1912	gene-KQ76_RS10665
GO:0042723	thiamine-containing compound metabolic process	biological_process	0.04854	1	1	89	1	1912	gene-KQ76_RS10665
GO:0042724	thiamine-containing compound biosynthetic process	biological_process	0.04854	1	1	89	1	1912	gene-KQ76_RS10665
GO:0016491	oxidoreductase activity	molecular_function	0.049274	1	18	89	249	1912	gene-KQ76_RS01385,gene-KQ76_RS00505,gene-KQ76_RS10660,gene-KQ76_RS07860,gene-KQ76_RS00495,gene-KQ76_RS02660,gene-KQ76_RS01355,gene-KQ76_RS02480,gene-KQ76_RS00510,gene-KQ76_RS00580,gene-KQ76_RS01410,gene-KQ76_RS13350,gene-KQ76_RS09045,gene-KQ76_RS10655,gene-KQ76_RS00515,gene-KQ76_RS04965,gene-KQ76_RS07855,gene-KQ76_RS13445
GO:0042302	structural constituent of cuticle	molecular_function	0.049625	1	1	89	1	1912	gene-KQ76_RS06190
GO:0072528	pyrimidine-containing compound biosynthetic process	biological_process	0.049971	1	2	89	8	1912	gene-KQ76_RS02480,gene-KQ76_RS10665
GO:0005575	cellular_component	cellular_component	0.051543	1	43	89	770	1912	gene-KQ76_RS01040,gene-KQ76_RS06620,gene-KQ76_RS03340,gene-KQ76_RS00490,gene-KQ76_RS05480,gene-KQ76_RS03345,gene-KQ76_RS13750,gene-KQ76_RS07285,gene-KQ76_RS04660,gene-KQ76_RS00585,gene-KQ76_RS09030,gene-KQ76_RS13540,gene-KQ76_RS11105,gene-KQ76_RS10655,gene-KQ76_RS12090,gene-KQ76_RS04830,gene-KQ76_RS05845,gene-KQ76_RS10040,gene-KQ76_RS01450,gene-KQ76_RS07290,gene-KQ76_RS00810,gene-KQ76_RS08625,gen…
GO:0055114	oxidation-reduction process	biological_process	0.054807	1	18	89	247	1912	gene-KQ76_RS00515,gene-KQ76_RS04965,gene-KQ76_RS10655,gene-KQ76_RS09045,gene-KQ76_RS07855,gene-KQ76_RS13445,gene-KQ76_RS02480,gene-KQ76_RS00510,gene-KQ76_RS00580,gene-KQ76_RS13350,gene-KQ76_RS01410,gene-KQ76_RS10660,gene-KQ76_RS07860,gene-KQ76_RS00495,gene-KQ76_RS01355,gene-KQ76_RS02660,gene-KQ76_RS01385,gene-KQ76_RS00505
GO:0003978	UDP-glucose 4-epimerase activity	molecular_function	0.055218	1	1	89	1	1912	gene-KQ76_RS00510
GO:0008686	3,4-dihydroxy-2-butanone-4-phosphate synthase activity	molecular_function	0.056445	1	1	89	1	1912	gene-KQ76_RS09035
GO:0003785	actin monomer binding	molecular_function	0.056585	1	1	89	1	1912	gene-KQ76_RS12395
GO:0007015	actin filament organization	biological_process	0.056585	1	1	89	1	1912	gene-KQ76_RS12395
GO:0030029	actin filament-based process	biological_process	0.056585	1	1	89	1	1912	gene-KQ76_RS12395
GO:0030036	actin cytoskeleton organization	biological_process	0.056585	1	1	89	1	1912	gene-KQ76_RS12395
GO:0097435	supramolecular fiber organization	biological_process	0.056585	1	1	89	1	1912	gene-KQ76_RS12395
GO:0003995	acyl-CoA dehydrogenase activity	molecular_function	0.056585	1	1	89	1	1912	gene-KQ76_RS00580
GO:0006888	endoplasmic reticulum to Golgi vesicle-mediated transport	biological_process	0.056585	1	1	89	1	1912	gene-KQ76_RS00505
GO:0008218	bioluminescence	biological_process	0.056585	1	1	89	1	1912	gene-KQ76_RS00580
GO:0030153	bacteriocin immunity	biological_process	0.056585	1	1	89	1	1912	gene-KQ76_RS10560
GO:0097020	COPII adaptor activity	molecular_function	0.056585	1	1	89	1	1912	gene-KQ76_RS00505
GO:0140312	cargo adaptor activity	molecular_function	0.056585	1	1	89	1	1912	gene-KQ76_RS00505
GO:0008671	2-dehydro-3-deoxygalactonokinase activity	molecular_function	0.056585	1	1	89	1	1912	gene-KQ76_RS04895
GO:0019520	aldonic acid metabolic process	biological_process	0.056585	1	1	89	1	1912	gene-KQ76_RS04895
GO:0019583	galactonate metabolic process	biological_process	0.056585	1	1	89	1	1912	gene-KQ76_RS04895
GO:0019584	galactonate catabolic process	biological_process	0.056585	1	1	89	1	1912	gene-KQ76_RS04895
GO:0034192	D-galactonate metabolic process	biological_process	0.056585	1	1	89	1	1912	gene-KQ76_RS04895
GO:0034194	D-galactonate catabolic process	biological_process	0.056585	1	1	89	1	1912	gene-KQ76_RS04895
GO:0044275	cellular carbohydrate catabolic process	biological_process	0.056585	1	1	89	1	1912	gene-KQ76_RS04895
GO:0046176	aldonic acid catabolic process	biological_process	0.056585	1	1	89	1	1912	gene-KQ76_RS04895
GO:0072329	monocarboxylic acid catabolic process	biological_process	0.056585	1	1	89	1	1912	gene-KQ76_RS04895
GO:0022804	active transmembrane transporter activity	molecular_function	0.057713	1	7	89	69	1912	gene-KQ76_RS03345,gene-KQ76_RS10570,gene-KQ76_RS12210,gene-KQ76_RS04895,gene-KQ76_RS03340,gene-KQ76_RS10665,gene-KQ76_RS10580
GO:1901135	carbohydrate derivative metabolic process	biological_process	0.058277	1	9	89	106	1912	gene-KQ76_RS01355,gene-KQ76_RS11105,gene-KQ76_RS10660,gene-KQ76_RS04965,gene-KQ76_RS00490,gene-KQ76_RS00510,gene-KQ76_RS03595,gene-KQ76_RS02480,gene-KQ76_RS08240
GO:0015293	symporter activity	molecular_function	0.06567	1	2	89	8	1912	gene-KQ76_RS12210,gene-KQ76_RS10665
GO:0006576	cellular biogenic amine metabolic process	biological_process	0.066269	1	3	89	20	1912	gene-KQ76_RS10100,gene-KQ76_RS09030,gene-KQ76_RS05020
GO:0044106	cellular amine metabolic process	biological_process	0.066269	1	3	89	20	1912	gene-KQ76_RS05020,gene-KQ76_RS09030,gene-KQ76_RS10100
GO:0008897	holo-[acyl-carrier-protein] synthase activity	molecular_function	0.067725	1	1	89	2	1912	gene-KQ76_RS10550
GO:0022853	active ion transmembrane transporter activity	molecular_function	0.068285	1	3	89	21	1912	gene-KQ76_RS10665,gene-KQ76_RS10580,gene-KQ76_RS10570
GO:0009235	cobalamin metabolic process	biological_process	0.072143	1	2	89	10	1912	gene-KQ76_RS04980,gene-KQ76_RS02485
GO:0009236	cobalamin biosynthetic process	biological_process	0.072143	1	2	89	10	1912	gene-KQ76_RS02485,gene-KQ76_RS04980
GO:0008998	ribonucleoside-triphosphate reductase activity	molecular_function	0.073295	1	1	89	2	1912	gene-KQ76_RS13445
GO:0009308	amine metabolic process	biological_process	0.076345	1	3	89	21	1912	gene-KQ76_RS05020,gene-KQ76_RS09030,gene-KQ76_RS10100
GO:0008703	5-amino-6-(5-phosphoribosylamino)uracil reductase activity	molecular_function	0.078766	1	1	89	2	1912	gene-KQ76_RS09045
GO:0016638	oxidoreductase activity, acting on the CH-NH2 group of donors	molecular_function	0.0837	1	2	89	9	1912	gene-KQ76_RS07855,gene-KQ76_RS07860
GO:0016756	glutathione gamma-glutamylcysteinyltransferase activity	molecular_function	0.085594	1	1	89	2	1912	gene-KQ76_RS04865
GO:0046937	phytochelatin metabolic process	biological_process	0.085594	1	1	89	2	1912	gene-KQ76_RS04865
GO:0046938	phytochelatin biosynthetic process	biological_process	0.085594	1	1	89	2	1912	gene-KQ76_RS04865
GO:0072524	pyridine-containing compound metabolic process	biological_process	0.088528	1	2	89	11	1912	gene-KQ76_RS04980,gene-KQ76_RS02485
GO:0072525	pyridine-containing compound biosynthetic process	biological_process	0.088528	1	2	89	11	1912	gene-KQ76_RS02485,gene-KQ76_RS04980
GO:0072527	pyrimidine-containing compound metabolic process	biological_process	0.090663	1	2	89	11	1912	gene-KQ76_RS10665,gene-KQ76_RS02480
GO:0005618	cell wall	cellular_component	0.096156	1	2	89	10	1912	gene-KQ76_RS02710,gene-KQ76_RS13540
GO:0030312	external encapsulating structure	cellular_component	0.096156	1	2	89	10	1912	gene-KQ76_RS13540,gene-KQ76_RS02710
GO:0004594	pantothenate kinase activity	molecular_function	0.097717	1	1	89	2	1912	gene-KQ76_RS01345
GO:0009263	deoxyribonucleotide biosynthetic process	biological_process	0.099081	1	1	89	2	1912	gene-KQ76_RS03595
GO:0004476	mannose-6-phosphate isomerase activity	molecular_function	0.10415	1	1	89	2	1912	gene-KQ76_RS13605
GO:0000313	organellar ribosome	cellular_component	0.10972	1	1	89	3	1912	gene-KQ76_RS02480
GO:0005759	mitochondrial matrix	cellular_component	0.10972	1	1	89	3	1912	gene-KQ76_RS02480
GO:0005761	mitochondrial ribosome	cellular_component	0.10972	1	1	89	3	1912	gene-KQ76_RS02480
GO:0016051	carbohydrate biosynthetic process	biological_process	0.10984	1	3	89	24	1912	gene-KQ76_RS11105,gene-KQ76_RS00510,gene-KQ76_RS00490
GO:0019865	immunoglobulin binding	molecular_function	0.11	1	1	89	2	1912	gene-KQ76_RS12395
GO:0004140	dephospho-CoA kinase activity	molecular_function	0.11242	1	1	89	3	1912	gene-KQ76_RS08240
GO:0009987	cellular process	biological_process	0.11461	1	60	89	1168	1912	gene-KQ76_RS06190,gene-KQ76_RS00505,gene-KQ76_RS03350,gene-KQ76_RS09035,gene-KQ76_RS01385,gene-KQ76_RS08625,gene-KQ76_RS00810,gene-KQ76_RS00495,gene-KQ76_RS04865,gene-KQ76_RS02940,gene-KQ76_RS11935,gene-KQ76_RS07860,gene-KQ76_RS00580,gene-KQ76_RS10590,gene-KQ76_RS01365,gene-KQ76_RS12405,gene-KQ76_RS02480,gene-KQ76_RS02710,gene-KQ76_RS10635,gene-KQ76_RS10665,gene-KQ76_RS09025,gene-KQ76_RS02485,gen…
GO:0004197	cysteine-type endopeptidase activity	molecular_function	0.11496	1	2	89	13	1912	gene-KQ76_RS11935,gene-KQ76_RS04865
GO:0002100	tRNA wobble adenosine to inosine editing	biological_process	0.11599	1	1	89	3	1912	gene-KQ76_RS09045
GO:0004000	adenosine deaminase activity	molecular_function	0.11599	1	1	89	3	1912	gene-KQ76_RS09045
GO:0006382	adenosine to inosine editing	biological_process	0.11599	1	1	89	3	1912	gene-KQ76_RS09045
GO:0008251	tRNA-specific adenosine deaminase activity	molecular_function	0.11599	1	1	89	3	1912	gene-KQ76_RS09045
GO:0016553	base conversion or substitution editing	biological_process	0.11599	1	1	89	3	1912	gene-KQ76_RS09045
GO:0006777	Mo-molybdopterin cofactor biosynthetic process	biological_process	0.1164	1	2	89	13	1912	gene-KQ76_RS05020,gene-KQ76_RS08240
GO:0019720	Mo-molybdopterin cofactor metabolic process	biological_process	0.1164	1	2	89	13	1912	gene-KQ76_RS05020,gene-KQ76_RS08240
GO:0030420	establishment of competence for transformation	biological_process	0.12089	1	1	89	3	1912	gene-KQ76_RS04660
GO:0016725	oxidoreductase activity, acting on CH or CH2 groups	molecular_function	0.12578	1	1	89	3	1912	gene-KQ76_RS13445
GO:0016728	oxidoreductase activity, acting on CH or CH2 groups, disulfide as acceptor	molecular_function	0.12578	1	1	89	3	1912	gene-KQ76_RS13445
GO:0098519	nucleotide phosphatase activity, acting on free nucleotides	molecular_function	0.13043	1	3	89	25	1912	gene-KQ76_RS05020,gene-KQ76_RS03340,gene-KQ76_RS08240
GO:0120114	Sm-like protein family complex	cellular_component	0.1329	1	1	89	3	1912	gene-KQ76_RS04660
GO:0000155	phosphorelay sensor kinase activity	molecular_function	0.13465	1	3	89	25	1912	gene-KQ76_RS10590,gene-KQ76_RS00810,gene-KQ76_RS08625
GO:0140299	small molecule sensor activity	molecular_function	0.13465	1	3	89	25	1912	gene-KQ76_RS10590,gene-KQ76_RS08625,gene-KQ76_RS00810
GO:0043545	molybdopterin cofactor metabolic process	biological_process	0.13562	1	2	89	14	1912	gene-KQ76_RS08240,gene-KQ76_RS05020
GO:0051189	prosthetic group metabolic process	biological_process	0.13562	1	2	89	14	1912	gene-KQ76_RS05020,gene-KQ76_RS08240
GO:0006613	cotranslational protein targeting to membrane	biological_process	0.13563	1	2	89	12	1912	gene-KQ76_RS05020,gene-KQ76_RS00495
GO:0006614	SRP-dependent cotranslational protein targeting to membrane	biological_process	0.13563	1	2	89	12	1912	gene-KQ76_RS00495,gene-KQ76_RS05020
GO:1901576	organic substance biosynthetic process	biological_process	0.13578	1	31	89	577	1912	gene-KQ76_RS02485,gene-KQ76_RS10665,gene-KQ76_RS10635,gene-KQ76_RS11105,gene-KQ76_RS13445,gene-KQ76_RS09030,gene-KQ76_RS08630,gene-KQ76_RS00515,gene-KQ76_RS04965,gene-KQ76_RS09045,gene-KQ76_RS04980,gene-KQ76_RS04830,gene-KQ76_RS00510,gene-KQ76_RS05845,gene-KQ76_RS01410,gene-KQ76_RS01320,gene-KQ76_RS02480,gene-KQ76_RS13605,gene-KQ76_RS00810,gene-KQ76_RS08625,gene-KQ76_RS02660,gene-KQ76_RS00490,gen…
GO:0016020	membrane	cellular_component	0.13663	1	29	89	504	1912	gene-KQ76_RS11105,gene-KQ76_RS13540,gene-KQ76_RS10560,gene-KQ76_RS00585,gene-KQ76_RS10665,gene-KQ76_RS11500,gene-KQ76_RS10570,gene-KQ76_RS10655,gene-KQ76_RS01365,gene-KQ76_RS10590,gene-KQ76_RS04830,gene-KQ76_RS02710,gene-KQ76_RS01450,gene-KQ76_RS12210,gene-KQ76_RS06620,gene-KQ76_RS03340,gene-KQ76_RS00810,gene-KQ76_RS08625,gene-KQ76_RS01040,gene-KQ76_RS03345,gene-KQ76_RS06835,gene-KQ76_RS11935,gen…
GO:0071704	organic substance metabolic process	biological_process	0.13709	1	49	89	944	1912	gene-KQ76_RS00505,gene-KQ76_RS03350,gene-KQ76_RS09035,gene-KQ76_RS10400,gene-KQ76_RS08625,gene-KQ76_RS00810,gene-KQ76_RS07860,gene-KQ76_RS11935,gene-KQ76_RS02940,gene-KQ76_RS04865,gene-KQ76_RS10660,gene-KQ76_RS01410,gene-KQ76_RS01365,gene-KQ76_RS04860,gene-KQ76_RS02480,gene-KQ76_RS08630,gene-KQ76_RS12605,gene-KQ76_RS10635,gene-KQ76_RS10665,gene-KQ76_RS02485,gene-KQ76_RS01345,gene-KQ76_RS07855,gen…
GO:0007154	cell communication	biological_process	0.13784	1	7	89	91	1912	gene-KQ76_RS10595,gene-KQ76_RS08625,gene-KQ76_RS00810,gene-KQ76_RS04660,gene-KQ76_RS08630,gene-KQ76_RS10590,gene-KQ76_RS05020
GO:0000160	phosphorelay signal transduction system	biological_process	0.13887	1	4	89	42	1912	gene-KQ76_RS00810,gene-KQ76_RS10590,gene-KQ76_RS08630,gene-KQ76_RS10595
GO:0019239	deaminase activity	molecular_function	0.14204	1	1	89	4	1912	gene-KQ76_RS09045
GO:1901565	organonitrogen compound catabolic process	biological_process	0.14242	1	2	89	14	1912	gene-KQ76_RS07855,gene-KQ76_RS07860
GO:0043248	proteasome assembly	biological_process	0.14273	1	1	89	3	1912	gene-KQ76_RS13190
GO:0008374	O-acyltransferase activity	molecular_function	0.14393	1	1	89	3	1912	gene-KQ76_RS01365
GO:0004673	protein histidine kinase activity	molecular_function	0.14398	1	3	89	26	1912	gene-KQ76_RS10590,gene-KQ76_RS08625,gene-KQ76_RS00810
GO:0016775	phosphotransferase activity, nitrogenous group as acceptor	molecular_function	0.14398	1	3	89	26	1912	gene-KQ76_RS10590,gene-KQ76_RS00810,gene-KQ76_RS08625
GO:0016021	integral component of membrane	cellular_component	0.14421	1	17	89	281	1912	gene-KQ76_RS10570,gene-KQ76_RS10655,gene-KQ76_RS00585,gene-KQ76_RS10560,gene-KQ76_RS04830,gene-KQ76_RS01365,gene-KQ76_RS04865,gene-KQ76_RS00545,gene-KQ76_RS03345,gene-KQ76_RS06835,gene-KQ76_RS00810,gene-KQ76_RS08625,gene-KQ76_RS01040,gene-KQ76_RS03340,gene-KQ76_RS12210,gene-KQ76_RS01385,gene-KQ76_RS00505
GO:0031224	intrinsic component of membrane	cellular_component	0.14421	1	17	89	281	1912	gene-KQ76_RS00505,gene-KQ76_RS01385,gene-KQ76_RS00810,gene-KQ76_RS01040,gene-KQ76_RS08625,gene-KQ76_RS12210,gene-KQ76_RS03340,gene-KQ76_RS04865,gene-KQ76_RS00545,gene-KQ76_RS03345,gene-KQ76_RS06835,gene-KQ76_RS04830,gene-KQ76_RS01365,gene-KQ76_RS00585,gene-KQ76_RS10560,gene-KQ76_RS10570,gene-KQ76_RS10655
GO:0002097	tRNA wobble base modification	biological_process	0.14925	1	1	89	4	1912	gene-KQ76_RS09045
GO:0004814	arginine-tRNA ligase activity	molecular_function	0.1494	1	1	89	3	1912	gene-KQ76_RS02940
GO:0006420	arginyl-tRNA aminoacylation	biological_process	0.1494	1	1	89	3	1912	gene-KQ76_RS02940
GO:0044283	small molecule biosynthetic process	biological_process	0.15177	1	8	89	112	1912	gene-KQ76_RS00505,gene-KQ76_RS09035,gene-KQ76_RS02480,gene-KQ76_RS09030,gene-KQ76_RS10665,gene-KQ76_RS02485,gene-KQ76_RS04980,gene-KQ76_RS09045
GO:0032977	membrane insertase activity	molecular_function	0.15285	1	1	89	4	1912	gene-KQ76_RS10655
GO:0140104	molecular carrier activity	molecular_function	0.15285	1	1	89	4	1912	gene-KQ76_RS10655
GO:0019637	organophosphate metabolic process	biological_process	0.15374	1	8	89	111	1912	gene-KQ76_RS00510,gene-KQ76_RS04830,gene-KQ76_RS05020,gene-KQ76_RS03595,gene-KQ76_RS08240,gene-KQ76_RS02485,gene-KQ76_RS04965,gene-KQ76_RS04980
GO:0042470	melanosome	cellular_component	0.15538	1	1	89	3	1912	gene-KQ76_RS10655
GO:0048770	pigment granule	cellular_component	0.15538	1	1	89	3	1912	gene-KQ76_RS10655
GO:0015937	coenzyme A biosynthetic process	biological_process	0.156	1	1	89	4	1912	gene-KQ76_RS08240
GO:0033866	nucleoside bisphosphate biosynthetic process	biological_process	0.156	1	1	89	4	1912	gene-KQ76_RS08240
GO:0034030	ribonucleoside bisphosphate biosynthetic process	biological_process	0.156	1	1	89	4	1912	gene-KQ76_RS08240
GO:0034033	purine nucleoside bisphosphate biosynthetic process	biological_process	0.156	1	1	89	4	1912	gene-KQ76_RS08240
GO:0004834	tryptophan synthase activity	molecular_function	0.15697	1	1	89	4	1912	gene-KQ76_RS09030
GO:0006612	protein targeting to membrane	biological_process	0.15727	1	2	89	14	1912	gene-KQ76_RS00495,gene-KQ76_RS05020
GO:0045047	protein targeting to ER	biological_process	0.15727	1	2	89	14	1912	gene-KQ76_RS00495,gene-KQ76_RS05020
GO:0070972	protein localization to endoplasmic reticulum	biological_process	0.15727	1	2	89	14	1912	gene-KQ76_RS00495,gene-KQ76_RS05020
GO:0072599	establishment of protein localization to endoplasmic reticulum	biological_process	0.15727	1	2	89	14	1912	gene-KQ76_RS00495,gene-KQ76_RS05020
GO:0005815	microtubule organizing center	cellular_component	0.15745	1	1	89	4	1912	gene-KQ76_RS12090
GO:0016830	carbon-carbon lyase activity	molecular_function	0.15762	1	3	89	30	1912	gene-KQ76_RS07855,gene-KQ76_RS02480,gene-KQ76_RS09035
GO:0004590	orotidine-5-phosphate decarboxylase activity	molecular_function	0.15875	1	1	89	4	1912	gene-KQ76_RS02480
GO:0006206	pyrimidine nucleobase metabolic process	biological_process	0.15875	1	1	89	4	1912	gene-KQ76_RS02480
GO:0006207	de novo pyrimidine nucleobase biosynthetic process	biological_process	0.15875	1	1	89	4	1912	gene-KQ76_RS02480
GO:0019856	pyrimidine nucleobase biosynthetic process	biological_process	0.15875	1	1	89	4	1912	gene-KQ76_RS02480
GO:0015658	branched-chain amino acid transmembrane transporter activity	molecular_function	0.16042	1	1	89	3	1912	gene-KQ76_RS06835
GO:0015803	branched-chain amino acid transport	biological_process	0.16042	1	1	89	3	1912	gene-KQ76_RS06835
GO:0035556	intracellular signal transduction	biological_process	0.16318	1	4	89	45	1912	gene-KQ76_RS10590,gene-KQ76_RS08630,gene-KQ76_RS00810,gene-KQ76_RS10595
GO:0019748	secondary metabolic process	biological_process	0.16642	1	2	89	14	1912	gene-KQ76_RS04865,gene-KQ76_RS10560
GO:0008236	serine-type peptidase activity	molecular_function	0.17319	1	3	89	30	1912	gene-KQ76_RS04865,gene-KQ76_RS02485,gene-KQ76_RS12605
GO:0016825	hydrolase activity, acting on acid phosphorus-nitrogen bonds	molecular_function	0.17319	1	3	89	30	1912	gene-KQ76_RS12605,gene-KQ76_RS02485,gene-KQ76_RS04865
GO:0017171	serine hydrolase activity	molecular_function	0.17319	1	3	89	30	1912	gene-KQ76_RS02485,gene-KQ76_RS12605,gene-KQ76_RS04865
GO:0001882	nucleoside binding	molecular_function	0.17412	1	8	89	107	1912	gene-KQ76_RS08240,gene-KQ76_RS05165,gene-KQ76_RS05020,gene-KQ76_RS03345,gene-KQ76_RS10100,gene-KQ76_RS10110,gene-KQ76_RS03340,gene-KQ76_RS00495
GO:0001883	purine nucleoside binding	molecular_function	0.17412	1	8	89	107	1912	gene-KQ76_RS05020,gene-KQ76_RS05165,gene-KQ76_RS08240,gene-KQ76_RS03340,gene-KQ76_RS00495,gene-KQ76_RS10110,gene-KQ76_RS03345,gene-KQ76_RS10100
GO:0005525	GTP binding	molecular_function	0.17412	1	8	89	107	1912	gene-KQ76_RS05020,gene-KQ76_RS05165,gene-KQ76_RS08240,gene-KQ76_RS03340,gene-KQ76_RS00495,gene-KQ76_RS03345,gene-KQ76_RS10100,gene-KQ76_RS10110
GO:0032549	ribonucleoside binding	molecular_function	0.17412	1	8	89	107	1912	gene-KQ76_RS10100,gene-KQ76_RS10110,gene-KQ76_RS03345,gene-KQ76_RS03340,gene-KQ76_RS00495,gene-KQ76_RS08240,gene-KQ76_RS05165,gene-KQ76_RS05020
GO:0032550	purine ribonucleoside binding	molecular_function	0.17412	1	8	89	107	1912	gene-KQ76_RS10100,gene-KQ76_RS03345,gene-KQ76_RS10110,gene-KQ76_RS03340,gene-KQ76_RS00495,gene-KQ76_RS08240,gene-KQ76_RS05165,gene-KQ76_RS05020
GO:0032561	guanyl ribonucleotide binding	molecular_function	0.17412	1	8	89	107	1912	gene-KQ76_RS03340,gene-KQ76_RS00495,gene-KQ76_RS10100,gene-KQ76_RS10110,gene-KQ76_RS03345,gene-KQ76_RS05165,gene-KQ76_RS05020,gene-KQ76_RS08240
GO:0072657	protein localization to membrane	biological_process	0.17466	1	2	89	15	1912	gene-KQ76_RS05020,gene-KQ76_RS00495
GO:0090150	establishment of protein localization to membrane	biological_process	0.17466	1	2	89	15	1912	gene-KQ76_RS00495,gene-KQ76_RS05020
GO:0009262	deoxyribonucleotide metabolic process	biological_process	0.177	1	1	89	4	1912	gene-KQ76_RS03595
GO:0009069	serine family amino acid metabolic process	biological_process	0.17917	1	2	89	14	1912	gene-KQ76_RS07860,gene-KQ76_RS07855
GO:0019001	guanyl nucleotide binding	molecular_function	0.18122	1	8	89	108	1912	gene-KQ76_RS10110,gene-KQ76_RS03345,gene-KQ76_RS10100,gene-KQ76_RS03340,gene-KQ76_RS00495,gene-KQ76_RS08240,gene-KQ76_RS05165,gene-KQ76_RS05020
GO:0004425	indole-3-glycerol-phosphate synthase activity	molecular_function	0.18499	1	1	89	4	1912	gene-KQ76_RS02480
GO:0052855	ADP-dependent NAD(P)H-hydrate dehydratase activity	molecular_function	0.18932	1	1	89	4	1912	gene-KQ76_RS10665
GO:0009404	toxin metabolic process	biological_process	0.18951	1	1	89	4	1912	gene-KQ76_RS10560
GO:0005509	calcium ion binding	molecular_function	0.19715	1	1	89	4	1912	gene-KQ76_RS10675
GO:0008150	biological_process	biological_process	0.19769	1	74	89	1507	1912	gene-KQ76_RS03340,gene-KQ76_RS09500,gene-KQ76_RS06620,gene-KQ76_RS02660,gene-KQ76_RS03345,gene-KQ76_RS10100,gene-KQ76_RS05480,gene-KQ76_RS00490,gene-KQ76_RS04895,gene-KQ76_RS03595,gene-KQ76_RS07285,gene-KQ76_RS09030,gene-KQ76_RS11105,gene-KQ76_RS00585,gene-KQ76_RS13190,gene-KQ76_RS04980,gene-KQ76_RS00515,gene-KQ76_RS05845,gene-KQ76_RS00510,gene-KQ76_RS12395,gene-KQ76_RS07860,gene-KQ76_RS10660,gen…
GO:0006188	IMP biosynthetic process	biological_process	0.20079	1	1	89	5	1912	gene-KQ76_RS04965
GO:0046040	IMP metabolic process	biological_process	0.20079	1	1	89	5	1912	gene-KQ76_RS04965
GO:0030674	protein-macromolecule adaptor activity	molecular_function	0.20113	1	1	89	5	1912	gene-KQ76_RS00505
GO:0060090	molecular adaptor activity	molecular_function	0.20113	1	1	89	5	1912	gene-KQ76_RS00505
GO:0015075	ion transmembrane transporter activity	molecular_function	0.20159	1	7	89	105	1912	gene-KQ76_RS10560,gene-KQ76_RS01365,gene-KQ76_RS00585,gene-KQ76_RS10665,gene-KQ76_RS10580,gene-KQ76_RS06835,gene-KQ76_RS10570
GO:0015936	coenzyme A metabolic process	biological_process	0.20384	1	1	89	5	1912	gene-KQ76_RS08240
GO:0019200	carbohydrate kinase activity	molecular_function	0.20426	1	1	89	4	1912	gene-KQ76_RS04895
GO:0006605	protein targeting	biological_process	0.20635	1	2	89	19	1912	gene-KQ76_RS00495,gene-KQ76_RS05020
GO:0005737	cytoplasm	cellular_component	0.20726	1	7	89	110	1912	gene-KQ76_RS05845,gene-KQ76_RS04660,gene-KQ76_RS02480,gene-KQ76_RS02940,gene-KQ76_RS10655,gene-KQ76_RS10660,gene-KQ76_RS10040
GO:0018130	heterocycle biosynthetic process	biological_process	0.20994	1	19	89	349	1912	gene-KQ76_RS08240,gene-KQ76_RS09035,gene-KQ76_RS05020,gene-KQ76_RS03595,gene-KQ76_RS03350,gene-KQ76_RS10595,gene-KQ76_RS13605,gene-KQ76_RS00810,gene-KQ76_RS08625,gene-KQ76_RS02480,gene-KQ76_RS01320,gene-KQ76_RS04980,gene-KQ76_RS04965,gene-KQ76_RS09045,gene-KQ76_RS09030,gene-KQ76_RS08630,gene-KQ76_RS02485,gene-KQ76_RS10665,gene-KQ76_RS10635
GO:0043531	ADP binding	molecular_function	0.21253	1	3	89	32	1912	gene-KQ76_RS08240,gene-KQ76_RS10100,gene-KQ76_RS05020
GO:0009292	genetic transfer	biological_process	0.21356	1	1	89	5	1912	gene-KQ76_RS04660
GO:0009294	DNA mediated transformation	biological_process	0.21356	1	1	89	5	1912	gene-KQ76_RS04660
GO:1901360	organic cyclic compound metabolic process	biological_process	0.21426	1	31	89	588	1912	gene-KQ76_RS03345,gene-KQ76_RS10595,gene-KQ76_RS02940,gene-KQ76_RS02660,gene-KQ76_RS01355,gene-KQ76_RS09500,gene-KQ76_RS06620,gene-KQ76_RS03340,gene-KQ76_RS13605,gene-KQ76_RS00810,gene-KQ76_RS08625,gene-KQ76_RS09035,gene-KQ76_RS08240,gene-KQ76_RS05020,gene-KQ76_RS03595,gene-KQ76_RS03350,gene-KQ76_RS00505,gene-KQ76_RS07855,gene-KQ76_RS04980,gene-KQ76_RS04965,gene-KQ76_RS00515,gene-KQ76_RS09045,gen…
GO:0044238	primary metabolic process	biological_process	0.21591	1	44	89	869	1912	gene-KQ76_RS01405,gene-KQ76_RS01320,gene-KQ76_RS05845,gene-KQ76_RS04830,gene-KQ76_RS00510,gene-KQ76_RS04965,gene-KQ76_RS00515,gene-KQ76_RS09030,gene-KQ76_RS11105,gene-KQ76_RS08240,gene-KQ76_RS03595,gene-KQ76_RS05020,gene-KQ76_RS04895,gene-KQ76_RS03345,gene-KQ76_RS06195,gene-KQ76_RS10595,gene-KQ76_RS00490,gene-KQ76_RS02660,gene-KQ76_RS01355,gene-KQ76_RS06620,gene-KQ76_RS09500,gene-KQ76_RS03340,gen…
GO:0007165	signal transduction	biological_process	0.21634	1	6	89	84	1912	gene-KQ76_RS05020,gene-KQ76_RS08630,gene-KQ76_RS10590,gene-KQ76_RS00810,gene-KQ76_RS08625,gene-KQ76_RS10595
GO:0009991	response to extracellular stimulus	biological_process	0.22128	1	1	89	6	1912	gene-KQ76_RS04660
GO:0031668	cellular response to extracellular stimulus	biological_process	0.22128	1	1	89	6	1912	gene-KQ76_RS04660
GO:0071496	cellular response to external stimulus	biological_process	0.22128	1	1	89	6	1912	gene-KQ76_RS04660
GO:1901566	organonitrogen compound biosynthetic process	biological_process	0.22394	1	14	89	256	1912	gene-KQ76_RS09045,gene-KQ76_RS02940,gene-KQ76_RS04965,gene-KQ76_RS04865,gene-KQ76_RS04980,gene-KQ76_RS10665,gene-KQ76_RS02485,gene-KQ76_RS09030,gene-KQ76_RS09035,gene-KQ76_RS08240,gene-KQ76_RS02480,gene-KQ76_RS00505,gene-KQ76_RS05845,gene-KQ76_RS05020
GO:0003779	actin binding	molecular_function	0.22492	1	1	89	5	1912	gene-KQ76_RS12395
GO:0005739	mitochondrion	cellular_component	0.22693	1	2	89	23	1912	gene-KQ76_RS05845,gene-KQ76_RS02480
GO:0023052	signaling	biological_process	0.228	1	6	89	86	1912	gene-KQ76_RS10595,gene-KQ76_RS05020,gene-KQ76_RS10590,gene-KQ76_RS08630,gene-KQ76_RS00810,gene-KQ76_RS08625
GO:0000287	magnesium ion binding	molecular_function	0.22801	1	2	89	19	1912	gene-KQ76_RS10550,gene-KQ76_RS04965
GO:0009058	biosynthetic process	biological_process	0.23049	1	32	89	624	1912	gene-KQ76_RS09045,gene-KQ76_RS10665,gene-KQ76_RS10635,gene-KQ76_RS02485,gene-KQ76_RS08630,gene-KQ76_RS02480,gene-KQ76_RS01410,gene-KQ76_RS04865,gene-KQ76_RS02940,gene-KQ76_RS08625,gene-KQ76_RS00810,gene-KQ76_RS10400,gene-KQ76_RS09035,gene-KQ76_RS00505,gene-KQ76_RS03350,gene-KQ76_RS04965,gene-KQ76_RS00515,gene-KQ76_RS04980,gene-KQ76_RS11105,gene-KQ76_RS09030,gene-KQ76_RS13445,gene-KQ76_RS01320,gen…
GO:1901615	organic hydroxy compound metabolic process	biological_process	0.23074	1	2	89	20	1912	gene-KQ76_RS04980,gene-KQ76_RS02485
GO:0048037	obsolete cofactor binding	molecular_function	0.23525	1	1	89	5	1912	gene-KQ76_RS00505
GO:0044248	cellular catabolic process	biological_process	0.23761	1	3	89	37	1912	gene-KQ76_RS07855,gene-KQ76_RS07860,gene-KQ76_RS04895
GO:0004672	protein kinase activity	molecular_function	0.24009	1	3	89	34	1912	gene-KQ76_RS00810,gene-KQ76_RS08625,gene-KQ76_RS10590
GO:0044255	cellular lipid metabolic process	biological_process	0.24047	1	5	89	67	1912	gene-KQ76_RS00490,gene-KQ76_RS04965,gene-KQ76_RS04830,gene-KQ76_RS00510,gene-KQ76_RS11105
GO:0072594	establishment of protein localization to organelle	biological_process	0.24109	1	2	89	20	1912	gene-KQ76_RS05020,gene-KQ76_RS00495
GO:0009123	nucleoside monophosphate metabolic process	biological_process	0.24613	1	1	89	6	1912	gene-KQ76_RS04965
GO:0009124	nucleoside monophosphate biosynthetic process	biological_process	0.24613	1	1	89	6	1912	gene-KQ76_RS04965
GO:0009126	purine nucleoside monophosphate metabolic process	biological_process	0.24613	1	1	89	6	1912	gene-KQ76_RS04965
GO:0009127	purine nucleoside monophosphate biosynthetic process	biological_process	0.24613	1	1	89	6	1912	gene-KQ76_RS04965
GO:0009156	ribonucleoside monophosphate biosynthetic process	biological_process	0.24613	1	1	89	6	1912	gene-KQ76_RS04965
GO:0009161	ribonucleoside monophosphate metabolic process	biological_process	0.24613	1	1	89	6	1912	gene-KQ76_RS04965
GO:0009167	purine ribonucleoside monophosphate metabolic process	biological_process	0.24613	1	1	89	6	1912	gene-KQ76_RS04965
GO:0009168	purine ribonucleoside monophosphate biosynthetic process	biological_process	0.24613	1	1	89	6	1912	gene-KQ76_RS04965
GO:0015291	secondary active transmembrane transporter activity	molecular_function	0.24759	1	2	89	19	1912	gene-KQ76_RS12210,gene-KQ76_RS10665
GO:0016836	hydro-lyase activity	molecular_function	0.24974	1	2	89	20	1912	gene-KQ76_RS09030,gene-KQ76_RS10665
GO:0009451	RNA modification	biological_process	0.25209	1	4	89	54	1912	gene-KQ76_RS09045,gene-KQ76_RS09500,gene-KQ76_RS01355,gene-KQ76_RS05020
GO:0044249	cellular biosynthetic process	biological_process	0.25363	1	28	89	556	1912	gene-KQ76_RS08625,gene-KQ76_RS00810,gene-KQ76_RS13605,gene-KQ76_RS04865,gene-KQ76_RS02940,gene-KQ76_RS00490,gene-KQ76_RS10595,gene-KQ76_RS00505,gene-KQ76_RS03350,gene-KQ76_RS03595,gene-KQ76_RS05020,gene-KQ76_RS09035,gene-KQ76_RS08240,gene-KQ76_RS10635,gene-KQ76_RS10665,gene-KQ76_RS02485,gene-KQ76_RS08630,gene-KQ76_RS11105,gene-KQ76_RS13445,gene-KQ76_RS09030,gene-KQ76_RS09045,gene-KQ76_RS04965,gen…
GO:0010035	response to inorganic substance	biological_process	0.25392	1	1	89	7	1912	gene-KQ76_RS04865
GO:0010038	response to metal ion	biological_process	0.25392	1	1	89	7	1912	gene-KQ76_RS04865
GO:0033014	tetrapyrrole biosynthetic process	biological_process	0.25545	1	2	89	20	1912	gene-KQ76_RS04980,gene-KQ76_RS02485
GO:0008152	metabolic process	biological_process	0.25557	1	55	89	1109	1912	gene-KQ76_RS04895,gene-KQ76_RS03595,gene-KQ76_RS05020,gene-KQ76_RS08240,gene-KQ76_RS09500,gene-KQ76_RS06620,gene-KQ76_RS03340,gene-KQ76_RS02660,gene-KQ76_RS01355,gene-KQ76_RS13605,gene-KQ76_RS06195,gene-KQ76_RS10595,gene-KQ76_RS03345,gene-KQ76_RS10100,gene-KQ76_RS00490,gene-KQ76_RS05845,gene-KQ76_RS13350,gene-KQ76_RS00510,gene-KQ76_RS04830,gene-KQ76_RS01405,gene-KQ76_RS01320,gene-KQ76_RS09030,gen…
GO:0009982	pseudouridine synthase activity	molecular_function	0.25958	1	1	89	6	1912	gene-KQ76_RS09500
GO:0006568	tryptophan metabolic process	biological_process	0.26141	1	1	89	7	1912	gene-KQ76_RS09030
GO:0006586	indolalkylamine metabolic process	biological_process	0.26141	1	1	89	7	1912	gene-KQ76_RS09030
GO:0042430	indole-containing compound metabolic process	biological_process	0.26141	1	1	89	7	1912	gene-KQ76_RS09030
GO:0033365	protein localization to organelle	biological_process	0.26173	1	2	89	21	1912	gene-KQ76_RS05020,gene-KQ76_RS00495
GO:1901605	alpha-amino acid metabolic process	biological_process	0.26251	1	5	89	69	1912	gene-KQ76_RS00505,gene-KQ76_RS09030,gene-KQ76_RS07860,gene-KQ76_RS02480,gene-KQ76_RS07855
GO:0022857	transmembrane transporter activity	molecular_function	0.26268	1	15	89	251	1912	gene-KQ76_RS01365,gene-KQ76_RS04895,gene-KQ76_RS10580,gene-KQ76_RS06190,gene-KQ76_RS01450,gene-KQ76_RS03340,gene-KQ76_RS12210,gene-KQ76_RS10560,gene-KQ76_RS00585,gene-KQ76_RS10665,gene-KQ76_RS09025,gene-KQ76_RS03345,gene-KQ76_RS06835,gene-KQ76_RS10570,gene-KQ76_RS11500
GO:0046907	intracellular transport	biological_process	0.26508	1	3	89	39	1912	gene-KQ76_RS05020,gene-KQ76_RS00505,gene-KQ76_RS00495
GO:0051649	establishment of localization in cell	biological_process	0.26508	1	3	89	39	1912	gene-KQ76_RS00505,gene-KQ76_RS00495,gene-KQ76_RS05020
GO:0005215	transporter activity	molecular_function	0.2668	1	15	89	252	1912	gene-KQ76_RS10570,gene-KQ76_RS11500,gene-KQ76_RS03345,gene-KQ76_RS06835,gene-KQ76_RS00585,gene-KQ76_RS10665,gene-KQ76_RS09025,gene-KQ76_RS12210,gene-KQ76_RS03340,gene-KQ76_RS10560,gene-KQ76_RS01450,gene-KQ76_RS10580,gene-KQ76_RS06190,gene-KQ76_RS01365,gene-KQ76_RS04895
GO:0044271	cellular nitrogen compound biosynthetic process	biological_process	0.26768	1	22	89	439	1912	gene-KQ76_RS09030,gene-KQ76_RS08630,gene-KQ76_RS02485,gene-KQ76_RS10665,gene-KQ76_RS10635,gene-KQ76_RS04980,gene-KQ76_RS04965,gene-KQ76_RS09045,gene-KQ76_RS05845,gene-KQ76_RS02480,gene-KQ76_RS01320,gene-KQ76_RS13605,gene-KQ76_RS00810,gene-KQ76_RS08625,gene-KQ76_RS10595,gene-KQ76_RS04865,gene-KQ76_RS02940,gene-KQ76_RS05020,gene-KQ76_RS03595,gene-KQ76_RS03350,gene-KQ76_RS09035,gene-KQ76_RS08240
GO:0009152	purine ribonucleotide biosynthetic process	biological_process	0.26975	1	2	89	23	1912	gene-KQ76_RS08240,gene-KQ76_RS04965
GO:0009260	ribonucleotide biosynthetic process	biological_process	0.26975	1	2	89	23	1912	gene-KQ76_RS04965,gene-KQ76_RS08240
GO:0046390	ribose phosphate biosynthetic process	biological_process	0.26975	1	2	89	23	1912	gene-KQ76_RS04965,gene-KQ76_RS08240
GO:0007155	cell adhesion	biological_process	0.27059	1	2	89	22	1912	gene-KQ76_RS13540,gene-KQ76_RS02710
GO:0033013	tetrapyrrole metabolic process	biological_process	0.27302	1	2	89	21	1912	gene-KQ76_RS04980,gene-KQ76_RS02485
GO:0006508	proteolysis	biological_process	0.27363	1	5	89	77	1912	gene-KQ76_RS02485,gene-KQ76_RS12605,gene-KQ76_RS04860,gene-KQ76_RS04865,gene-KQ76_RS11935
GO:0009165	nucleotide biosynthetic process	biological_process	0.27473	1	3	89	39	1912	gene-KQ76_RS04965,gene-KQ76_RS08240,gene-KQ76_RS03595
GO:1901293	nucleoside phosphate biosynthetic process	biological_process	0.27473	1	3	89	39	1912	gene-KQ76_RS03595,gene-KQ76_RS04965,gene-KQ76_RS08240
GO:0003724	RNA helicase activity	molecular_function	0.2788	1	4	89	52	1912	gene-KQ76_RS05020,gene-KQ76_RS03340,gene-KQ76_RS08240,gene-KQ76_RS04865
GO:0016703	oxidoreductase activity, acting on single donors with incorporation of molecular oxygen, incorporation of one atom of oxygen (internal monooxygenases or internal mixed function oxidases)	molecular_function	0.2806	1	1	89	6	1912	gene-KQ76_RS02480
GO:0018580	nitronate monooxygenase activity	molecular_function	0.2806	1	1	89	6	1912	gene-KQ76_RS02480
GO:0015294	solute:cation symporter activity	molecular_function	0.28079	1	1	89	6	1912	gene-KQ76_RS10665
GO:0009112	nucleobase metabolic process	biological_process	0.28243	1	1	89	7	1912	gene-KQ76_RS02480
GO:0046112	nucleobase biosynthetic process	biological_process	0.28243	1	1	89	7	1912	gene-KQ76_RS02480
GO:0001522	pseudouridine synthesis	biological_process	0.28454	1	1	89	8	1912	gene-KQ76_RS09500
GO:0046872	metal ion binding	molecular_function	0.28841	1	7	89	120	1912	gene-KQ76_RS10675,gene-KQ76_RS13605,gene-KQ76_RS10550,gene-KQ76_RS10635,gene-KQ76_RS04865,gene-KQ76_RS04965,gene-KQ76_RS09045
GO:0003697	single-stranded DNA binding	molecular_function	0.2889	1	1	89	7	1912	gene-KQ76_RS10690
GO:0022610	biological adhesion	biological_process	0.29164	1	2	89	23	1912	gene-KQ76_RS02710,gene-KQ76_RS13540
GO:0016835	carbon-oxygen lyase activity	molecular_function	0.29253	1	2	89	22	1912	gene-KQ76_RS10665,gene-KQ76_RS09030
GO:0070009	serine-type aminopeptidase activity	molecular_function	0.29379	1	1	89	7	1912	gene-KQ76_RS04865
GO:0002790	peptide secretion	biological_process	0.30247	1	1	89	8	1912	gene-KQ76_RS06620
GO:0009306	protein secretion	biological_process	0.30247	1	1	89	8	1912	gene-KQ76_RS06620
GO:0035592	establishment of protein localization to extracellular region	biological_process	0.30247	1	1	89	8	1912	gene-KQ76_RS06620
GO:0071692	protein localization to extracellular region	biological_process	0.30247	1	1	89	8	1912	gene-KQ76_RS06620
GO:0044877	protein-containing complex binding	molecular_function	0.3028	1	2	89	23	1912	gene-KQ76_RS12395,gene-KQ76_RS05020
GO:0031410	cytoplasmic vesicle	cellular_component	0.30379	1	1	89	7	1912	gene-KQ76_RS10655
GO:0031982	vesicle	cellular_component	0.30379	1	1	89	7	1912	gene-KQ76_RS10655
GO:0097708	intracellular vesicle	cellular_component	0.30379	1	1	89	7	1912	gene-KQ76_RS10655
GO:0006811	ion transport	biological_process	0.30457	1	8	89	136	1912	gene-KQ76_RS01365,gene-KQ76_RS10580,gene-KQ76_RS00505,gene-KQ76_RS10560,gene-KQ76_RS00585,gene-KQ76_RS06835,gene-KQ76_RS04965,gene-KQ76_RS10570
GO:0016192	vesicle-mediated transport	biological_process	0.30906	1	2	89	26	1912	gene-KQ76_RS00505,gene-KQ76_RS01385
GO:0071586	CAAX-box protein processing	biological_process	0.31127	1	1	89	8	1912	gene-KQ76_RS11935
GO:0080120	CAAX-box protein maturation	biological_process	0.31127	1	1	89	8	1912	gene-KQ76_RS11935
GO:0033865	nucleoside bisphosphate metabolic process	biological_process	0.31193	1	1	89	8	1912	gene-KQ76_RS08240
GO:0033875	ribonucleoside bisphosphate metabolic process	biological_process	0.31193	1	1	89	8	1912	gene-KQ76_RS08240
GO:0034032	purine nucleoside bisphosphate metabolic process	biological_process	0.31193	1	1	89	8	1912	gene-KQ76_RS08240
GO:0006164	purine nucleotide biosynthetic process	biological_process	0.31255	1	2	89	25	1912	gene-KQ76_RS04965,gene-KQ76_RS08240
GO:0006796	phosphate-containing compound metabolic process	biological_process	0.31256	1	8	89	134	1912	gene-KQ76_RS02485,gene-KQ76_RS04980,gene-KQ76_RS04965,gene-KQ76_RS03595,gene-KQ76_RS05020,gene-KQ76_RS04830,gene-KQ76_RS00510,gene-KQ76_RS08240
GO:0008324	cation transmembrane transporter activity	molecular_function	0.31262	1	5	89	82	1912	gene-KQ76_RS10570,gene-KQ76_RS10580,gene-KQ76_RS10665,gene-KQ76_RS00585,gene-KQ76_RS10560
GO:0005576	extracellular region	cellular_component	0.31285	1	4	89	64	1912	gene-KQ76_RS07290,gene-KQ76_RS07285,gene-KQ76_RS05480,gene-KQ76_RS12405
GO:0007010	cytoskeleton organization	biological_process	0.31544	1	1	89	8	1912	gene-KQ76_RS12395
GO:0016755	transferase activity, transferring amino-acyl groups	molecular_function	0.31705	1	1	89	7	1912	gene-KQ76_RS04865
GO:0006793	phosphorus metabolic process	biological_process	0.31712	1	8	89	135	1912	gene-KQ76_RS02485,gene-KQ76_RS04980,gene-KQ76_RS04965,gene-KQ76_RS05020,gene-KQ76_RS03595,gene-KQ76_RS04830,gene-KQ76_RS00510,gene-KQ76_RS08240
GO:0000723	telomere maintenance	biological_process	0.31803	1	1	89	7	1912	gene-KQ76_RS05020
GO:0032200	telomere organization	biological_process	0.31803	1	1	89	7	1912	gene-KQ76_RS05020
GO:0060249	anatomical structure homeostasis	biological_process	0.31803	1	1	89	7	1912	gene-KQ76_RS05020
GO:0016831	carboxy-lyase activity	molecular_function	0.31848	1	2	89	25	1912	gene-KQ76_RS07855,gene-KQ76_RS02480
GO:0008033	tRNA processing	biological_process	0.32588	1	4	89	59	1912	gene-KQ76_RS01355,gene-KQ76_RS05020,gene-KQ76_RS02480,gene-KQ76_RS09045
GO:0016791	phosphatase activity	molecular_function	0.32671	1	3	89	42	1912	gene-KQ76_RS08240,gene-KQ76_RS03340,gene-KQ76_RS05020
GO:0015171	amino acid transmembrane transporter activity	molecular_function	0.32738	1	1	89	7	1912	gene-KQ76_RS06835
GO:0016860	intramolecular oxidoreductase activity	molecular_function	0.33045	1	1	89	8	1912	gene-KQ76_RS13605
GO:0016861	intramolecular oxidoreductase activity, interconverting aldoses and ketoses	molecular_function	0.33045	1	1	89	8	1912	gene-KQ76_RS13605
GO:0070011	peptidase activity, acting on L-amino acid peptides	molecular_function	0.33143	1	5	89	83	1912	gene-KQ76_RS02485,gene-KQ76_RS12605,gene-KQ76_RS04860,gene-KQ76_RS04865,gene-KQ76_RS11935
GO:0008239	dipeptidyl-peptidase activity	molecular_function	0.3339	1	1	89	8	1912	gene-KQ76_RS04865
GO:0008716	D-alanine-D-alanine ligase activity	molecular_function	0.33448	1	1	89	7	1912	gene-KQ76_RS04965
GO:0004824	lysine-tRNA ligase activity	molecular_function	0.33538	1	1	89	7	1912	gene-KQ76_RS02940
GO:0006430	lysyl-tRNA aminoacylation	biological_process	0.33538	1	1	89	7	1912	gene-KQ76_RS02940
GO:0030001	metal ion transport	biological_process	0.34068	1	4	89	61	1912	gene-KQ76_RS10580,gene-KQ76_RS00505,gene-KQ76_RS10570,gene-KQ76_RS04965
GO:0044281	small molecule metabolic process	biological_process	0.34194	1	15	89	269	1912	gene-KQ76_RS08240,gene-KQ76_RS09035,gene-KQ76_RS02480,gene-KQ76_RS04895,gene-KQ76_RS03595,gene-KQ76_RS00505,gene-KQ76_RS07860,gene-KQ76_RS04980,gene-KQ76_RS07855,gene-KQ76_RS09045,gene-KQ76_RS02940,gene-KQ76_RS04965,gene-KQ76_RS09030,gene-KQ76_RS10665,gene-KQ76_RS02485
GO:0044272	sulfur compound biosynthetic process	biological_process	0.34226	1	1	89	9	1912	gene-KQ76_RS10665
GO:0016814	hydrolase activity, acting on carbon-nitrogen (but not peptide) bonds, in cyclic amidines	molecular_function	0.34369	1	1	89	9	1912	gene-KQ76_RS09045
GO:0051641	cellular localization	biological_process	0.34695	1	3	89	45	1912	gene-KQ76_RS00505,gene-KQ76_RS00495,gene-KQ76_RS05020
GO:0009452	7-methylguanosine RNA capping	biological_process	0.34698	1	1	89	9	1912	gene-KQ76_RS01355
GO:0036260	RNA capping	biological_process	0.34698	1	1	89	9	1912	gene-KQ76_RS01355
GO:0019082	viral protein processing	biological_process	0.34717	1	1	89	8	1912	gene-KQ76_RS04865
GO:0051536	iron-sulfur cluster binding	molecular_function	0.34788	1	2	89	25	1912	gene-KQ76_RS13440,gene-KQ76_RS00495
GO:0051540	metal cluster binding	molecular_function	0.34788	1	2	89	25	1912	gene-KQ76_RS13440,gene-KQ76_RS00495
GO:0016829	lyase activity	molecular_function	0.35124	1	5	89	79	1912	gene-KQ76_RS09035,gene-KQ76_RS07855,gene-KQ76_RS02480,gene-KQ76_RS09030,gene-KQ76_RS10665
GO:0044419	interspecies interaction between organisms	biological_process	0.35136	1	7	89	127	1912	gene-KQ76_RS07285,gene-KQ76_RS07290,gene-KQ76_RS04865,gene-KQ76_RS12405,gene-KQ76_RS05480,gene-KQ76_RS12395,gene-KQ76_RS05550
GO:0043169	cation binding	molecular_function	0.35412	1	7	89	128	1912	gene-KQ76_RS04865,gene-KQ76_RS04965,gene-KQ76_RS09045,gene-KQ76_RS10675,gene-KQ76_RS10550,gene-KQ76_RS13605,gene-KQ76_RS10635
GO:0044764	multi-organism cellular process	biological_process	0.35436	1	1	89	10	1912	gene-KQ76_RS04660
GO:0009072	aromatic amino acid family metabolic process	biological_process	0.35452	1	2	89	26	1912	gene-KQ76_RS02480,gene-KQ76_RS09030
GO:0015672	monovalent inorganic cation transport	biological_process	0.35554	1	4	89	65	1912	gene-KQ76_RS10580,gene-KQ76_RS00505,gene-KQ76_RS04965,gene-KQ76_RS10570
GO:0003924	GTPase activity	molecular_function	0.35882	1	6	89	95	1912	gene-KQ76_RS05020,gene-KQ76_RS05165,gene-KQ76_RS03340,gene-KQ76_RS10100,gene-KQ76_RS03345,gene-KQ76_RS10110
GO:0015077	monovalent inorganic cation transmembrane transporter activity	molecular_function	0.36213	1	3	89	49	1912	gene-KQ76_RS10570,gene-KQ76_RS10580,gene-KQ76_RS10665
GO:0032940	secretion by cell	biological_process	0.3662	1	1	89	11	1912	gene-KQ76_RS06620
GO:0046903	secretion	biological_process	0.3662	1	1	89	11	1912	gene-KQ76_RS06620
GO:0072522	purine-containing compound biosynthetic process	biological_process	0.37005	1	2	89	28	1912	gene-KQ76_RS04965,gene-KQ76_RS08240
GO:0046873	metal ion transmembrane transporter activity	molecular_function	0.37444	1	2	89	28	1912	gene-KQ76_RS10570,gene-KQ76_RS10580
GO:0016701	oxidoreductase activity, acting on single donors with incorporation of molecular oxygen	molecular_function	0.377	1	1	89	9	1912	gene-KQ76_RS02480
GO:1901564	organonitrogen compound metabolic process	biological_process	0.37737	1	21	89	428	1912	gene-KQ76_RS12605,gene-KQ76_RS10665,gene-KQ76_RS02485,gene-KQ76_RS09030,gene-KQ76_RS09045,gene-KQ76_RS04965,gene-KQ76_RS04980,gene-KQ76_RS07855,gene-KQ76_RS04860,gene-KQ76_RS05845,gene-KQ76_RS02480,gene-KQ76_RS01405,gene-KQ76_RS04865,gene-KQ76_RS02940,gene-KQ76_RS07860,gene-KQ76_RS11935,gene-KQ76_RS10100,gene-KQ76_RS00505,gene-KQ76_RS05020,gene-KQ76_RS08240,gene-KQ76_RS09035
GO:0016866	intramolecular transferase activity	molecular_function	0.37873	1	1	89	9	1912	gene-KQ76_RS09500
GO:0051716	cellular response to stimulus	biological_process	0.38024	1	9	89	161	1912	gene-KQ76_RS10590,gene-KQ76_RS05020,gene-KQ76_RS06620,gene-KQ76_RS08630,gene-KQ76_RS08625,gene-KQ76_RS00810,gene-KQ76_RS04660,gene-KQ76_RS10595,gene-KQ76_RS07855
GO:0006865	amino acid transport	biological_process	0.3808	1	1	89	9	1912	gene-KQ76_RS06835
GO:0008839	4-hydroxy-tetrahydrodipicolinate reductase	molecular_function	0.38151	1	1	89	9	1912	gene-KQ76_RS00505
GO:0140096	catalytic activity, acting on a protein	molecular_function	0.3828	1	8	89	148	1912	gene-KQ76_RS10590,gene-KQ76_RS04860,gene-KQ76_RS00810,gene-KQ76_RS02485,gene-KQ76_RS08625,gene-KQ76_RS12605,gene-KQ76_RS11935,gene-KQ76_RS04865
GO:0016740	transferase activity	molecular_function	0.38888	1	20	89	380	1912	gene-KQ76_RS08240,gene-KQ76_RS10400,gene-KQ76_RS05020,gene-KQ76_RS04895,gene-KQ76_RS10110,gene-KQ76_RS03345,gene-KQ76_RS06195,gene-KQ76_RS04865,gene-KQ76_RS10660,gene-KQ76_RS01355,gene-KQ76_RS03340,gene-KQ76_RS00810,gene-KQ76_RS08625,gene-KQ76_RS01365,gene-KQ76_RS10590,gene-KQ76_RS10550,gene-KQ76_RS04830,gene-KQ76_RS01345,gene-KQ76_RS00515,gene-KQ76_RS10665
GO:0006812	cation transport	biological_process	0.38912	1	6	89	107	1912	gene-KQ76_RS10570,gene-KQ76_RS04965,gene-KQ76_RS10580,gene-KQ76_RS00505,gene-KQ76_RS00585,gene-KQ76_RS10560
GO:0008270	zinc ion binding	molecular_function	0.39089	1	2	89	31	1912	gene-KQ76_RS13605,gene-KQ76_RS09045
GO:0034470	ncRNA processing	biological_process	0.39689	1	4	89	67	1912	gene-KQ76_RS09045,gene-KQ76_RS02480,gene-KQ76_RS05020,gene-KQ76_RS01355
GO:0006790	sulfur compound metabolic process	biological_process	0.40035	1	2	89	27	1912	gene-KQ76_RS10665,gene-KQ76_RS07860
GO:0004486	methylenetetrahydrofolate dehydrogenase [NAD(P)+] activity	molecular_function	0.40523	1	1	89	10	1912	gene-KQ76_RS00515
GO:0004488	methylenetetrahydrofolate dehydrogenase (NADP+) activity	molecular_function	0.40523	1	1	89	10	1912	gene-KQ76_RS00515
GO:0009056	catabolic process	biological_process	0.40592	1	4	89	66	1912	gene-KQ76_RS07855,gene-KQ76_RS07860,gene-KQ76_RS04895,gene-KQ76_RS00510
GO:1901575	organic substance catabolic process	biological_process	0.40592	1	4	89	66	1912	gene-KQ76_RS04895,gene-KQ76_RS00510,gene-KQ76_RS07860,gene-KQ76_RS07855
GO:0070008	serine-type exopeptidase activity	molecular_function	0.40749	1	1	89	10	1912	gene-KQ76_RS04865
GO:0019538	protein metabolic process	biological_process	0.40822	1	11	89	234	1912	gene-KQ76_RS08240,gene-KQ76_RS02480,gene-KQ76_RS01405,gene-KQ76_RS05845,gene-KQ76_RS05020,gene-KQ76_RS04860,gene-KQ76_RS11935,gene-KQ76_RS02940,gene-KQ76_RS04865,gene-KQ76_RS12605,gene-KQ76_RS02485
GO:0016881	acid-amino acid ligase activity	molecular_function	0.41182	1	1	89	10	1912	gene-KQ76_RS04965
GO:0009085	lysine biosynthetic process	biological_process	0.41243	1	1	89	10	1912	gene-KQ76_RS00505
GO:0009089	lysine biosynthetic process via diaminopimelate	biological_process	0.41243	1	1	89	10	1912	gene-KQ76_RS00505
GO:0046451	diaminopimelate metabolic process	biological_process	0.41243	1	1	89	10	1912	gene-KQ76_RS00505
GO:0042578	phosphoric ester hydrolase activity	molecular_function	0.41292	1	3	89	49	1912	gene-KQ76_RS08240,gene-KQ76_RS03340,gene-KQ76_RS05020
GO:0006270	DNA replication initiation	biological_process	0.41449	1	1	89	10	1912	gene-KQ76_RS05020
GO:0140352	export from cell	biological_process	0.42031	1	1	89	14	1912	gene-KQ76_RS06620
GO:0048193	Golgi vesicle transport	biological_process	0.42051	1	1	89	13	1912	gene-KQ76_RS00505
GO:0044237	cellular metabolic process	biological_process	0.42662	1	41	89	867	1912	gene-KQ76_RS01320,gene-KQ76_RS01405,gene-KQ76_RS00510,gene-KQ76_RS04830,gene-KQ76_RS05845,gene-KQ76_RS04965,gene-KQ76_RS04980,gene-KQ76_RS11105,gene-KQ76_RS09030,gene-KQ76_RS13445,gene-KQ76_RS08240,gene-KQ76_RS04895,gene-KQ76_RS05020,gene-KQ76_RS03595,gene-KQ76_RS00490,gene-KQ76_RS10595,gene-KQ76_RS03345,gene-KQ76_RS10100,gene-KQ76_RS13605,gene-KQ76_RS03340,gene-KQ76_RS09500,gene-KQ76_RS06620,gen…
GO:0006644	phospholipid metabolic process	biological_process	0.42843	1	1	89	13	1912	gene-KQ76_RS04830
GO:0008654	phospholipid biosynthetic process	biological_process	0.42843	1	1	89	13	1912	gene-KQ76_RS04830
GO:0016462	pyrophosphatase activity	molecular_function	0.43041	1	9	89	160	1912	gene-KQ76_RS03345,gene-KQ76_RS10100,gene-KQ76_RS10110,gene-KQ76_RS04865,gene-KQ76_RS03340,gene-KQ76_RS08240,gene-KQ76_RS10040,gene-KQ76_RS05020,gene-KQ76_RS05165
GO:0008233	peptidase activity	molecular_function	0.43418	1	5	89	95	1912	gene-KQ76_RS04865,gene-KQ76_RS11935,gene-KQ76_RS04860,gene-KQ76_RS12605,gene-KQ76_RS02485
GO:0006399	tRNA metabolic process	biological_process	0.43464	1	5	89	85	1912	gene-KQ76_RS02940,gene-KQ76_RS09045,gene-KQ76_RS02480,gene-KQ76_RS01355,gene-KQ76_RS05020
GO:0019080	viral gene expression	biological_process	0.43496	1	1	89	11	1912	gene-KQ76_RS04865
GO:0016052	carbohydrate catabolic process	biological_process	0.43531	1	1	89	10	1912	gene-KQ76_RS04895
GO:0016788	hydrolase activity, acting on ester bonds	molecular_function	0.43814	1	6	89	114	1912	gene-KQ76_RS08240,gene-KQ76_RS07855,gene-KQ76_RS13750,gene-KQ76_RS01365,gene-KQ76_RS03340,gene-KQ76_RS05020
GO:0019438	aromatic compound biosynthetic process	biological_process	0.43921	1	16	89	333	1912	gene-KQ76_RS04965,gene-KQ76_RS04980,gene-KQ76_RS02485,gene-KQ76_RS10665,gene-KQ76_RS10635,gene-KQ76_RS08630,gene-KQ76_RS01320,gene-KQ76_RS02480,gene-KQ76_RS10595,gene-KQ76_RS00810,gene-KQ76_RS13605,gene-KQ76_RS08625,gene-KQ76_RS08240,gene-KQ76_RS03350,gene-KQ76_RS05020,gene-KQ76_RS03595
GO:0015630	microtubule cytoskeleton	cellular_component	0.44135	1	1	89	14	1912	gene-KQ76_RS12090
GO:0016818	hydrolase activity, acting on acid anhydrides, in phosphorus-containing anhydrides	molecular_function	0.44488	1	9	89	162	1912	gene-KQ76_RS08240,gene-KQ76_RS10040,gene-KQ76_RS05020,gene-KQ76_RS05165,gene-KQ76_RS10110,gene-KQ76_RS03345,gene-KQ76_RS10100,gene-KQ76_RS04865,gene-KQ76_RS03340
GO:0006553	lysine metabolic process	biological_process	0.4449	1	1	89	11	1912	gene-KQ76_RS00505
GO:0016817	hydrolase activity, acting on acid anhydrides	molecular_function	0.46384	1	9	89	165	1912	gene-KQ76_RS04865,gene-KQ76_RS10110,gene-KQ76_RS03345,gene-KQ76_RS10100,gene-KQ76_RS03340,gene-KQ76_RS10040,gene-KQ76_RS08240,gene-KQ76_RS05020,gene-KQ76_RS05165
GO:0016780	phosphotransferase activity, for other substituted phosphate groups	molecular_function	0.46778	1	1	89	12	1912	gene-KQ76_RS10550
GO:0030170	pyridoxal phosphate binding	molecular_function	0.46994	1	2	89	28	1912	gene-KQ76_RS07855,gene-KQ76_RS07860
GO:0070279	vitamin B6 binding	molecular_function	0.46994	1	2	89	28	1912	gene-KQ76_RS07860,gene-KQ76_RS07855
GO:0004177	aminopeptidase activity	molecular_function	0.47257	1	1	89	12	1912	gene-KQ76_RS04865
GO:0016628	oxidoreductase activity, acting on the CH-CH group of donors, NAD or NADP as acceptor	molecular_function	0.47591	1	1	89	12	1912	gene-KQ76_RS00505
GO:0001510	RNA methylation	biological_process	0.47645	1	1	89	14	1912	gene-KQ76_RS01355
GO:0044550	secondary metabolite biosynthetic process	biological_process	0.47827	1	1	89	12	1912	gene-KQ76_RS04865
GO:0015144	carbohydrate transmembrane transporter activity	molecular_function	0.48221	1	2	89	30	1912	gene-KQ76_RS10665,gene-KQ76_RS04895
GO:0043170	macromolecule metabolic process	biological_process	0.48385	1	29	89	640	1912	gene-KQ76_RS00510,gene-KQ76_RS04860,gene-KQ76_RS05845,gene-KQ76_RS01320,gene-KQ76_RS02480,gene-KQ76_RS01405,gene-KQ76_RS02485,gene-KQ76_RS10635,gene-KQ76_RS12605,gene-KQ76_RS11105,gene-KQ76_RS13445,gene-KQ76_RS08630,gene-KQ76_RS00515,gene-KQ76_RS09045,gene-KQ76_RS07855,gene-KQ76_RS03350,gene-KQ76_RS05020,gene-KQ76_RS08240,gene-KQ76_RS00810,gene-KQ76_RS13605,gene-KQ76_RS08625,gene-KQ76_RS01355,gen…
GO:0043412	macromolecule modification	biological_process	0.48581	1	5	89	99	1912	gene-KQ76_RS05020,gene-KQ76_RS01355,gene-KQ76_RS09500,gene-KQ76_RS09045,gene-KQ76_RS01405
GO:0006810	transport	biological_process	0.48927	1	20	89	397	1912	gene-KQ76_RS00495,gene-KQ76_RS03340,gene-KQ76_RS06620,gene-KQ76_RS03345,gene-KQ76_RS06835,gene-KQ76_RS00505,gene-KQ76_RS06190,gene-KQ76_RS05020,gene-KQ76_RS01385,gene-KQ76_RS00585,gene-KQ76_RS09025,gene-KQ76_RS10665,gene-KQ76_RS10560,gene-KQ76_RS04965,gene-KQ76_RS10570,gene-KQ76_RS11500,gene-KQ76_RS10655,gene-KQ76_RS10580,gene-KQ76_RS01365,gene-KQ76_RS01450
GO:0051234	establishment of localization	biological_process	0.48927	1	20	89	397	1912	gene-KQ76_RS06190,gene-KQ76_RS00505,gene-KQ76_RS05020,gene-KQ76_RS01385,gene-KQ76_RS00495,gene-KQ76_RS06620,gene-KQ76_RS03340,gene-KQ76_RS06835,gene-KQ76_RS03345,gene-KQ76_RS10580,gene-KQ76_RS01365,gene-KQ76_RS01450,gene-KQ76_RS10665,gene-KQ76_RS09025,gene-KQ76_RS00585,gene-KQ76_RS10560,gene-KQ76_RS10570,gene-KQ76_RS10655,gene-KQ76_RS04965,gene-KQ76_RS11500
GO:0006261	DNA-dependent DNA replication	biological_process	0.49135	1	1	89	13	1912	gene-KQ76_RS05020
GO:0050896	response to stimulus	biological_process	0.49205	1	10	89	205	1912	gene-KQ76_RS07855,gene-KQ76_RS10595,gene-KQ76_RS04865,gene-KQ76_RS06620,gene-KQ76_RS08630,gene-KQ76_RS00810,gene-KQ76_RS04660,gene-KQ76_RS08625,gene-KQ76_RS05020,gene-KQ76_RS10590
GO:0031683	G-protein beta/gamma-subunit complex binding	molecular_function	0.4923	1	1	89	13	1912	gene-KQ76_RS05020
GO:0009150	purine ribonucleotide metabolic process	biological_process	0.49491	1	2	89	35	1912	gene-KQ76_RS04965,gene-KQ76_RS08240
GO:0009259	ribonucleotide metabolic process	biological_process	0.49491	1	2	89	35	1912	gene-KQ76_RS04965,gene-KQ76_RS08240
GO:0019693	ribose phosphate metabolic process	biological_process	0.49491	1	2	89	35	1912	gene-KQ76_RS08240,gene-KQ76_RS04965
GO:0034660	ncRNA metabolic process	biological_process	0.49565	1	5	89	93	1912	gene-KQ76_RS05020,gene-KQ76_RS01355,gene-KQ76_RS02480,gene-KQ76_RS09045,gene-KQ76_RS02940
GO:0015267	channel activity	molecular_function	0.49582	1	1	89	15	1912	gene-KQ76_RS06190
GO:0022803	passive transmembrane transporter activity	molecular_function	0.49582	1	1	89	15	1912	gene-KQ76_RS06190
GO:0006520	cellular amino acid metabolic process	biological_process	0.4971	1	6	89	109	1912	gene-KQ76_RS00505,gene-KQ76_RS09030,gene-KQ76_RS02940,gene-KQ76_RS07855,gene-KQ76_RS02480,gene-KQ76_RS07860
GO:0016705	oxidoreductase activity, acting on paired donors, with incorporation or reduction of molecular oxygen	molecular_function	0.4974	1	1	89	12	1912	gene-KQ76_RS01385
GO:0140098	catalytic activity, acting on RNA	molecular_function	0.50057	1	7	89	133	1912	gene-KQ76_RS01355,gene-KQ76_RS05020,gene-KQ76_RS03340,gene-KQ76_RS04865,gene-KQ76_RS02940,gene-KQ76_RS02480,gene-KQ76_RS08240
GO:0009092	homoserine metabolic process	biological_process	0.50252	1	1	89	12	1912	gene-KQ76_RS07860
GO:0019346	transsulfuration	biological_process	0.50252	1	1	89	12	1912	gene-KQ76_RS07860
GO:0050667	homocysteine metabolic process	biological_process	0.50252	1	1	89	12	1912	gene-KQ76_RS07860
GO:0008092	cytoskeletal protein binding	molecular_function	0.50655	1	1	89	14	1912	gene-KQ76_RS12395
GO:0006886	intracellular protein transport	biological_process	0.50693	1	2	89	37	1912	gene-KQ76_RS05020,gene-KQ76_RS00495
GO:0016646	oxidoreductase activity, acting on the CH-NH group of donors, NAD or NADP as acceptor	molecular_function	0.51147	1	1	89	15	1912	gene-KQ76_RS00515
GO:0005856	cytoskeleton	cellular_component	0.51337	1	1	89	17	1912	gene-KQ76_RS12090
GO:0009117	nucleotide metabolic process	biological_process	0.51652	1	3	89	56	1912	gene-KQ76_RS03595,gene-KQ76_RS04965,gene-KQ76_RS08240
GO:0005342	organic acid transmembrane transporter activity	molecular_function	0.51694	1	1	89	13	1912	gene-KQ76_RS06835
GO:0046943	carboxylic acid transmembrane transporter activity	molecular_function	0.51694	1	1	89	13	1912	gene-KQ76_RS06835
GO:0006534	cysteine metabolic process	biological_process	0.52351	1	1	89	13	1912	gene-KQ76_RS07860
GO:0017111	nucleoside-triphosphatase activity	molecular_function	0.52365	1	8	89	152	1912	gene-KQ76_RS08240,gene-KQ76_RS05020,gene-KQ76_RS05165,gene-KQ76_RS10100,gene-KQ76_RS03345,gene-KQ76_RS10110,gene-KQ76_RS04865,gene-KQ76_RS03340
GO:0044267	cellular protein metabolic process	biological_process	0.52826	1	7	89	166	1912	gene-KQ76_RS05020,gene-KQ76_RS05845,gene-KQ76_RS02940,gene-KQ76_RS02480,gene-KQ76_RS01405,gene-KQ76_RS11935,gene-KQ76_RS08240
GO:0009067	aspartate family amino acid biosynthetic process	biological_process	0.52829	1	1	89	14	1912	gene-KQ76_RS00505
GO:0051179	localization	biological_process	0.52962	1	20	89	404	1912	gene-KQ76_RS00495,gene-KQ76_RS06620,gene-KQ76_RS03340,gene-KQ76_RS03345,gene-KQ76_RS06835,gene-KQ76_RS00505,gene-KQ76_RS06190,gene-KQ76_RS05020,gene-KQ76_RS01385,gene-KQ76_RS00585,gene-KQ76_RS10665,gene-KQ76_RS09025,gene-KQ76_RS10560,gene-KQ76_RS10570,gene-KQ76_RS10655,gene-KQ76_RS04965,gene-KQ76_RS11500,gene-KQ76_RS10580,gene-KQ76_RS01365,gene-KQ76_RS01450
GO:0006163	purine nucleotide metabolic process	biological_process	0.53117	1	2	89	37	1912	gene-KQ76_RS04965,gene-KQ76_RS08240
GO:0010558	negative regulation of macromolecule biosynthetic process	biological_process	0.53163	1	1	89	18	1912	gene-KQ76_RS03350
GO:0031327	negative regulation of cellular biosynthetic process	biological_process	0.53163	1	1	89	18	1912	gene-KQ76_RS03350
GO:0045892	negative regulation of transcription, DNA-templated	biological_process	0.53163	1	1	89	18	1912	gene-KQ76_RS03350
GO:1902679	negative regulation of RNA biosynthetic process	biological_process	0.53163	1	1	89	18	1912	gene-KQ76_RS03350
GO:1903507	negative regulation of nucleic acid-templated transcription	biological_process	0.53163	1	1	89	18	1912	gene-KQ76_RS03350
GO:2000113	negative regulation of cellular macromolecule biosynthetic process	biological_process	0.53163	1	1	89	18	1912	gene-KQ76_RS03350
GO:0034641	cellular nitrogen compound metabolic process	biological_process	0.53384	1	29	89	646	1912	gene-KQ76_RS05845,gene-KQ76_RS01320,gene-KQ76_RS02480,gene-KQ76_RS10665,gene-KQ76_RS10635,gene-KQ76_RS02485,gene-KQ76_RS08630,gene-KQ76_RS09030,gene-KQ76_RS09045,gene-KQ76_RS04965,gene-KQ76_RS04980,gene-KQ76_RS07855,gene-KQ76_RS03350,gene-KQ76_RS03595,gene-KQ76_RS05020,gene-KQ76_RS08240,gene-KQ76_RS09035,gene-KQ76_RS08625,gene-KQ76_RS13605,gene-KQ76_RS00810,gene-KQ76_RS09500,gene-KQ76_RS03340,gen…
GO:0004386	helicase activity	molecular_function	0.53598	1	4	89	74	1912	gene-KQ76_RS03340,gene-KQ76_RS05020,gene-KQ76_RS08240,gene-KQ76_RS04865
GO:0016887	ATPase activity	molecular_function	0.53716	1	7	89	134	1912	gene-KQ76_RS05020,gene-KQ76_RS03340,gene-KQ76_RS04865,gene-KQ76_RS10100,gene-KQ76_RS03345,gene-KQ76_RS10110,gene-KQ76_RS08240
GO:0016645	oxidoreductase activity, acting on the CH-NH group of donors	molecular_function	0.53932	1	1	89	16	1912	gene-KQ76_RS00515
GO:0004497	monooxygenase activity	molecular_function	0.54611	1	1	89	14	1912	gene-KQ76_RS02480
GO:0015031	protein transport	biological_process	0.54958	1	3	89	62	1912	gene-KQ76_RS06620,gene-KQ76_RS05020,gene-KQ76_RS00495
GO:0045184	establishment of protein localization	biological_process	0.54958	1	3	89	62	1912	gene-KQ76_RS00495,gene-KQ76_RS05020,gene-KQ76_RS06620
GO:0140101	catalytic activity, acting on a tRNA	molecular_function	0.55049	1	3	89	57	1912	gene-KQ76_RS01355,gene-KQ76_RS02940,gene-KQ76_RS02480
GO:0006072	glycerol-3-phosphate metabolic process	biological_process	0.55133	1	1	89	15	1912	gene-KQ76_RS00510
GO:0046168	glycerol-3-phosphate catabolic process	biological_process	0.55133	1	1	89	15	1912	gene-KQ76_RS00510
GO:0052646	alditol phosphate metabolic process	biological_process	0.55133	1	1	89	15	1912	gene-KQ76_RS00510
GO:0046483	heterocycle metabolic process	biological_process	0.55274	1	26	89	568	1912	gene-KQ76_RS05020,gene-KQ76_RS03595,gene-KQ76_RS03350,gene-KQ76_RS08240,gene-KQ76_RS09035,gene-KQ76_RS01355,gene-KQ76_RS06620,gene-KQ76_RS09500,gene-KQ76_RS03340,gene-KQ76_RS13605,gene-KQ76_RS00810,gene-KQ76_RS08625,gene-KQ76_RS03345,gene-KQ76_RS10595,gene-KQ76_RS02940,gene-KQ76_RS02480,gene-KQ76_RS01320,gene-KQ76_RS09030,gene-KQ76_RS08630,gene-KQ76_RS02485,gene-KQ76_RS10665,gene-KQ76_RS10635,gen…
GO:0034613	cellular protein localization	biological_process	0.55655	1	2	89	40	1912	gene-KQ76_RS00495,gene-KQ76_RS05020
GO:0070727	cellular macromolecule localization	biological_process	0.55655	1	2	89	40	1912	gene-KQ76_RS00495,gene-KQ76_RS05020
GO:0009405	pathogenesis	biological_process	0.55729	1	2	89	41	1912	gene-KQ76_RS05550,gene-KQ76_RS12395
GO:0008238	exopeptidase activity	molecular_function	0.55774	1	1	89	15	1912	gene-KQ76_RS04865
GO:0009890	negative regulation of biosynthetic process	biological_process	0.55828	1	1	89	19	1912	gene-KQ76_RS03350
GO:0045934	negative regulation of nucleobase-containing compound metabolic process	biological_process	0.55835	1	1	89	19	1912	gene-KQ76_RS03350
GO:0051253	negative regulation of RNA metabolic process	biological_process	0.55835	1	1	89	19	1912	gene-KQ76_RS03350
GO:0042221	response to chemical	biological_process	0.56096	1	1	89	20	1912	gene-KQ76_RS04865
GO:0004519	endonuclease activity	molecular_function	0.56249	1	1	89	21	1912	gene-KQ76_RS07855
GO:0055086	nucleobase-containing small molecule metabolic process	biological_process	0.56341	1	4	89	84	1912	gene-KQ76_RS04965,gene-KQ76_RS02480,gene-KQ76_RS08240,gene-KQ76_RS03595
GO:0005198	structural molecule activity	molecular_function	0.56353	1	3	89	86	1912	gene-KQ76_RS02480,gene-KQ76_RS06190,gene-KQ76_RS05845
GO:0050660	flavin adenine dinucleotide binding	molecular_function	0.56459	1	2	89	34	1912	gene-KQ76_RS02480,gene-KQ76_RS01355
GO:0004252	serine-type endopeptidase activity	molecular_function	0.56698	1	1	89	17	1912	gene-KQ76_RS04865
GO:0055085	transmembrane transport	biological_process	0.57109	1	10	89	202	1912	gene-KQ76_RS01450,gene-KQ76_RS06190,gene-KQ76_RS01365,gene-KQ76_RS11500,gene-KQ76_RS10655,gene-KQ76_RS03345,gene-KQ76_RS09025,gene-KQ76_RS00585,gene-KQ76_RS10560,gene-KQ76_RS03340
GO:0016765	transferase activity, transferring alkyl or aryl (other than methyl) groups	molecular_function	0.5731	1	1	89	17	1912	gene-KQ76_RS04830
GO:0006753	nucleoside phosphate metabolic process	biological_process	0.57374	1	3	89	61	1912	gene-KQ76_RS03595,gene-KQ76_RS04965,gene-KQ76_RS08240
GO:0008514	organic anion transmembrane transporter activity	molecular_function	0.57457	1	1	89	16	1912	gene-KQ76_RS06835
GO:0043414	macromolecule methylation	biological_process	0.57477	1	1	89	18	1912	gene-KQ76_RS01355
GO:0008104	protein localization	biological_process	0.5762	1	3	89	64	1912	gene-KQ76_RS00495,gene-KQ76_RS06620,gene-KQ76_RS05020
GO:0072521	purine-containing compound metabolic process	biological_process	0.57773	1	2	89	40	1912	gene-KQ76_RS04965,gene-KQ76_RS08240
GO:0009066	aspartate family amino acid metabolic process	biological_process	0.57986	1	1	89	16	1912	gene-KQ76_RS00505
GO:0015318	inorganic molecular entity transmembrane transporter activity	molecular_function	0.58422	1	4	89	87	1912	gene-KQ76_RS10570,gene-KQ76_RS06835,gene-KQ76_RS10665,gene-KQ76_RS10580
GO:0000105	histidine biosynthetic process	biological_process	0.58504	1	1	89	18	1912	gene-KQ76_RS02480
GO:0006547	histidine metabolic process	biological_process	0.58504	1	1	89	18	1912	gene-KQ76_RS02480
GO:0052803	imidazole-containing compound metabolic process	biological_process	0.58504	1	1	89	18	1912	gene-KQ76_RS02480
GO:0051704	multi-organism process	biological_process	0.58958	1	1	89	19	1912	gene-KQ76_RS04660
GO:0016787	hydrolase activity	molecular_function	0.59212	1	20	89	424	1912	gene-KQ76_RS08240,gene-KQ76_RS13750,gene-KQ76_RS05020,gene-KQ76_RS13615,gene-KQ76_RS04895,gene-KQ76_RS04865,gene-KQ76_RS10110,gene-KQ76_RS10100,gene-KQ76_RS03345,gene-KQ76_RS11935,gene-KQ76_RS03340,gene-KQ76_RS10040,gene-KQ76_RS04860,gene-KQ76_RS05165,gene-KQ76_RS01365,gene-KQ76_RS09045,gene-KQ76_RS07855,gene-KQ76_RS04980,gene-KQ76_RS02485,gene-KQ76_RS12605
GO:0006396	RNA processing	biological_process	0.59454	1	4	89	87	1912	gene-KQ76_RS09045,gene-KQ76_RS02480,gene-KQ76_RS01355,gene-KQ76_RS05020
GO:0010629	negative regulation of gene expression	biological_process	0.59581	1	1	89	21	1912	gene-KQ76_RS03350
GO:0051287	NAD binding	molecular_function	0.59773	1	3	89	58	1912	gene-KQ76_RS13350,gene-KQ76_RS00510,gene-KQ76_RS04965
GO:0016485	protein processing	biological_process	0.59884	1	1	89	22	1912	gene-KQ76_RS11935
GO:0031324	negative regulation of cellular metabolic process	biological_process	0.59907	1	1	89	21	1912	gene-KQ76_RS03350
GO:0051172	negative regulation of nitrogen compound metabolic process	biological_process	0.59907	1	1	89	21	1912	gene-KQ76_RS03350
GO:0006260	DNA replication	biological_process	0.6001	1	2	89	42	1912	gene-KQ76_RS05020,gene-KQ76_RS13445
GO:0000096	sulfur amino acid metabolic process	biological_process	0.60053	1	1	89	16	1912	gene-KQ76_RS07860
GO:0043227	membrane-bounded organelle	cellular_component	0.60187	1	5	89	120	1912	gene-KQ76_RS05845,gene-KQ76_RS10635,gene-KQ76_RS07855,gene-KQ76_RS02480,gene-KQ76_RS10655
GO:0015849	organic acid transport	biological_process	0.60502	1	1	89	18	1912	gene-KQ76_RS06835
GO:0046942	carboxylic acid transport	biological_process	0.60502	1	1	89	18	1912	gene-KQ76_RS06835
GO:0019752	carboxylic acid metabolic process	biological_process	0.61039	1	8	89	163	1912	gene-KQ76_RS02940,gene-KQ76_RS04965,gene-KQ76_RS07855,gene-KQ76_RS07860,gene-KQ76_RS09030,gene-KQ76_RS02480,gene-KQ76_RS00505,gene-KQ76_RS04895
GO:0043436	oxoacid metabolic process	biological_process	0.61039	1	8	89	163	1912	gene-KQ76_RS09030,gene-KQ76_RS04965,gene-KQ76_RS02940,gene-KQ76_RS07860,gene-KQ76_RS07855,gene-KQ76_RS00505,gene-KQ76_RS04895,gene-KQ76_RS02480
GO:0022890	inorganic cation transmembrane transporter activity	molecular_function	0.61302	1	3	89	69	1912	gene-KQ76_RS10665,gene-KQ76_RS10580,gene-KQ76_RS10570
GO:0005840	ribosome	cellular_component	0.61429	1	2	89	66	1912	gene-KQ76_RS02480,gene-KQ76_RS05845
GO:0006807	nitrogen compound metabolic process	biological_process	0.61549	1	35	89	792	1912	gene-KQ76_RS08630,gene-KQ76_RS02485,gene-KQ76_RS12605,gene-KQ76_RS10635,gene-KQ76_RS10665,gene-KQ76_RS07855,gene-KQ76_RS09045,gene-KQ76_RS04860,gene-KQ76_RS02480,gene-KQ76_RS00810,gene-KQ76_RS08625,gene-KQ76_RS11935,gene-KQ76_RS07860,gene-KQ76_RS02940,gene-KQ76_RS04865,gene-KQ76_RS03350,gene-KQ76_RS00505,gene-KQ76_RS09035,gene-KQ76_RS09030,gene-KQ76_RS04980,gene-KQ76_RS04965,gene-KQ76_RS05845,gen…
GO:0032259	methylation	biological_process	0.61737	1	1	89	20	1912	gene-KQ76_RS01355
GO:0003735	structural constituent of ribosome	molecular_function	0.6178	1	2	89	66	1912	gene-KQ76_RS02480,gene-KQ76_RS05845
GO:0034645	cellular macromolecule biosynthetic process	biological_process	0.61914	1	16	89	385	1912	gene-KQ76_RS13605,gene-KQ76_RS00810,gene-KQ76_RS08625,gene-KQ76_RS02940,gene-KQ76_RS00490,gene-KQ76_RS10595,gene-KQ76_RS03350,gene-KQ76_RS05020,gene-KQ76_RS10635,gene-KQ76_RS11105,gene-KQ76_RS13445,gene-KQ76_RS08630,gene-KQ76_RS00510,gene-KQ76_RS05845,gene-KQ76_RS01320,gene-KQ76_RS02480
GO:0007186	G protein-coupled receptor signaling pathway	biological_process	0.62173	1	1	89	19	1912	gene-KQ76_RS05020
GO:0009059	macromolecule biosynthetic process	biological_process	0.62215	1	16	89	386	1912	gene-KQ76_RS10635,gene-KQ76_RS11105,gene-KQ76_RS13445,gene-KQ76_RS08630,gene-KQ76_RS00510,gene-KQ76_RS05845,gene-KQ76_RS01320,gene-KQ76_RS02480,gene-KQ76_RS00810,gene-KQ76_RS13605,gene-KQ76_RS08625,gene-KQ76_RS02940,gene-KQ76_RS00490,gene-KQ76_RS10595,gene-KQ76_RS03350,gene-KQ76_RS05020
GO:0006355	regulation of transcription, DNA-templated	biological_process	0.62222	1	9	89	217	1912	gene-KQ76_RS01320,gene-KQ76_RS03350,gene-KQ76_RS05020,gene-KQ76_RS10595,gene-KQ76_RS13605,gene-KQ76_RS00810,gene-KQ76_RS08625,gene-KQ76_RS10635,gene-KQ76_RS08630
GO:1903506	regulation of nucleic acid-templated transcription	biological_process	0.62222	1	9	89	217	1912	gene-KQ76_RS10595,gene-KQ76_RS08630,gene-KQ76_RS13605,gene-KQ76_RS00810,gene-KQ76_RS08625,gene-KQ76_RS10635,gene-KQ76_RS01320,gene-KQ76_RS05020,gene-KQ76_RS03350
GO:2001141	regulation of RNA biosynthetic process	biological_process	0.62222	1	9	89	217	1912	gene-KQ76_RS10595,gene-KQ76_RS08630,gene-KQ76_RS13605,gene-KQ76_RS00810,gene-KQ76_RS10635,gene-KQ76_RS08625,gene-KQ76_RS01320,gene-KQ76_RS05020,gene-KQ76_RS03350
GO:1990234	transferase complex	cellular_component	0.62417	1	1	89	20	1912	gene-KQ76_RS09030
GO:0006082	organic acid metabolic process	biological_process	0.62615	1	8	89	165	1912	gene-KQ76_RS02480,gene-KQ76_RS00505,gene-KQ76_RS04895,gene-KQ76_RS02940,gene-KQ76_RS04965,gene-KQ76_RS07855,gene-KQ76_RS07860,gene-KQ76_RS09030
GO:0015711	organic anion transport	biological_process	0.62633	1	1	89	19	1912	gene-KQ76_RS06835
GO:0043648	dicarboxylic acid metabolic process	biological_process	0.62679	1	1	89	18	1912	gene-KQ76_RS00505
GO:0006725	cellular aromatic compound metabolic process	biological_process	0.628	1	25	89	562	1912	gene-KQ76_RS01320,gene-KQ76_RS02480,gene-KQ76_RS10665,gene-KQ76_RS10635,gene-KQ76_RS02485,gene-KQ76_RS08630,gene-KQ76_RS09030,gene-KQ76_RS09045,gene-KQ76_RS04965,gene-KQ76_RS04980,gene-KQ76_RS07855,gene-KQ76_RS03350,gene-KQ76_RS03595,gene-KQ76_RS05020,gene-KQ76_RS08240,gene-KQ76_RS08625,gene-KQ76_RS13605,gene-KQ76_RS00810,gene-KQ76_RS09500,gene-KQ76_RS06620,gene-KQ76_RS03340,gene-KQ76_RS01355,gen…
GO:0019219	regulation of nucleobase-containing compound metabolic process	biological_process	0.62967	1	9	89	218	1912	gene-KQ76_RS08630,gene-KQ76_RS10635,gene-KQ76_RS08625,gene-KQ76_RS00810,gene-KQ76_RS13605,gene-KQ76_RS10595,gene-KQ76_RS05020,gene-KQ76_RS03350,gene-KQ76_RS01320
GO:0051252	regulation of RNA metabolic process	biological_process	0.62967	1	9	89	218	1912	gene-KQ76_RS03350,gene-KQ76_RS05020,gene-KQ76_RS01320,gene-KQ76_RS13605,gene-KQ76_RS00810,gene-KQ76_RS08625,gene-KQ76_RS10635,gene-KQ76_RS08630,gene-KQ76_RS10595
GO:0006400	tRNA modification	biological_process	0.63074	1	2	89	43	1912	gene-KQ76_RS05020,gene-KQ76_RS09045
GO:0010556	regulation of macromolecule biosynthetic process	biological_process	0.6317	1	9	89	219	1912	gene-KQ76_RS05020,gene-KQ76_RS03350,gene-KQ76_RS01320,gene-KQ76_RS08630,gene-KQ76_RS13605,gene-KQ76_RS00810,gene-KQ76_RS10635,gene-KQ76_RS08625,gene-KQ76_RS10595
GO:0031326	regulation of cellular biosynthetic process	biological_process	0.6317	1	9	89	219	1912	gene-KQ76_RS10635,gene-KQ76_RS08625,gene-KQ76_RS13605,gene-KQ76_RS00810,gene-KQ76_RS08630,gene-KQ76_RS10595,gene-KQ76_RS03350,gene-KQ76_RS05020,gene-KQ76_RS01320
GO:2000112	regulation of cellular macromolecule biosynthetic process	biological_process	0.6317	1	9	89	219	1912	gene-KQ76_RS01320,gene-KQ76_RS05020,gene-KQ76_RS03350,gene-KQ76_RS10595,gene-KQ76_RS08630,gene-KQ76_RS13605,gene-KQ76_RS00810,gene-KQ76_RS10635,gene-KQ76_RS08625
GO:0010605	negative regulation of macromolecule metabolic process	biological_process	0.63311	1	1	89	23	1912	gene-KQ76_RS03350
GO:0006996	organelle organization	biological_process	0.63336	1	2	89	50	1912	gene-KQ76_RS05020,gene-KQ76_RS12395
GO:0009889	regulation of biosynthetic process	biological_process	0.63903	1	9	89	220	1912	gene-KQ76_RS10595,gene-KQ76_RS08630,gene-KQ76_RS08625,gene-KQ76_RS10635,gene-KQ76_RS13605,gene-KQ76_RS00810,gene-KQ76_RS01320,gene-KQ76_RS05020,gene-KQ76_RS03350
GO:0044260	cellular macromolecule metabolic process	biological_process	0.64682	1	22	89	524	1912	gene-KQ76_RS03350,gene-KQ76_RS05020,gene-KQ76_RS08240,gene-KQ76_RS00810,gene-KQ76_RS13605,gene-KQ76_RS08625,gene-KQ76_RS01355,gene-KQ76_RS06620,gene-KQ76_RS00490,gene-KQ76_RS02940,gene-KQ76_RS10595,gene-KQ76_RS11935,gene-KQ76_RS00510,gene-KQ76_RS05845,gene-KQ76_RS01320,gene-KQ76_RS02480,gene-KQ76_RS01405,gene-KQ76_RS10635,gene-KQ76_RS13445,gene-KQ76_RS11105,gene-KQ76_RS08630,gene-KQ76_RS07855
GO:0008509	anion transmembrane transporter activity	molecular_function	0.65309	1	1	89	20	1912	gene-KQ76_RS06835
GO:0009892	negative regulation of metabolic process	biological_process	0.65405	1	1	89	24	1912	gene-KQ76_RS03350
GO:0015833	peptide transport	biological_process	0.65598	1	3	89	71	1912	gene-KQ76_RS05020,gene-KQ76_RS06620,gene-KQ76_RS00495
GO:0010468	regulation of gene expression	biological_process	0.65746	1	9	89	223	1912	gene-KQ76_RS01320,gene-KQ76_RS03350,gene-KQ76_RS05020,gene-KQ76_RS10595,gene-KQ76_RS13605,gene-KQ76_RS00810,gene-KQ76_RS10635,gene-KQ76_RS08625,gene-KQ76_RS08630
GO:0043565	sequence-specific DNA binding	molecular_function	0.65794	1	1	89	23	1912	gene-KQ76_RS01320
GO:0008134	transcription factor binding	molecular_function	0.66147	1	1	89	20	1912	gene-KQ76_RS05020
GO:0043043	peptide biosynthetic process	biological_process	0.66624	1	4	89	112	1912	gene-KQ76_RS05845,gene-KQ76_RS02940,gene-KQ76_RS04865,gene-KQ76_RS02480
GO:0043231	intracellular membrane-bounded organelle	cellular_component	0.67001	1	4	89	104	1912	gene-KQ76_RS10635,gene-KQ76_RS05845,gene-KQ76_RS07855,gene-KQ76_RS02480
GO:0033036	macromolecule localization	biological_process	0.67262	1	3	89	75	1912	gene-KQ76_RS00495,gene-KQ76_RS06620,gene-KQ76_RS05020
GO:0042886	amide transport	biological_process	0.67401	1	3	89	73	1912	gene-KQ76_RS00495,gene-KQ76_RS06620,gene-KQ76_RS05020
GO:0005622	intracellular	cellular_component	0.67712	1	10	89	264	1912	gene-KQ76_RS07855,gene-KQ76_RS12090,gene-KQ76_RS02940,gene-KQ76_RS10660,gene-KQ76_RS10655,gene-KQ76_RS04660,gene-KQ76_RS10635,gene-KQ76_RS02480,gene-KQ76_RS10040,gene-KQ76_RS05845
GO:1901136	carbohydrate derivative catabolic process	biological_process	0.67898	1	1	89	22	1912	gene-KQ76_RS00510
GO:0006518	peptide metabolic process	biological_process	0.68179	1	4	89	115	1912	gene-KQ76_RS05845,gene-KQ76_RS02940,gene-KQ76_RS04865,gene-KQ76_RS02480
GO:0051604	protein maturation	biological_process	0.68331	1	1	89	28	1912	gene-KQ76_RS11935
GO:0009605	response to external stimulus	biological_process	0.68354	1	1	89	27	1912	gene-KQ76_RS04660
GO:0009073	aromatic amino acid family biosynthetic process	biological_process	0.685	1	1	89	23	1912	gene-KQ76_RS02480
GO:0019842	vitamin binding	molecular_function	0.68552	1	2	89	42	1912	gene-KQ76_RS07860,gene-KQ76_RS07855
GO:0003824	catalytic activity	molecular_function	0.68556	1	53	89	1125	1912	gene-KQ76_RS10100,gene-KQ76_RS10110,gene-KQ76_RS03345,gene-KQ76_RS06195,gene-KQ76_RS13605,gene-KQ76_RS01355,gene-KQ76_RS02660,gene-KQ76_RS09500,gene-KQ76_RS03340,gene-KQ76_RS08240,gene-KQ76_RS13750,gene-KQ76_RS05020,gene-KQ76_RS04895,gene-KQ76_RS13615,gene-KQ76_RS04965,gene-KQ76_RS00515,gene-KQ76_RS10655,gene-KQ76_RS04980,gene-KQ76_RS09030,gene-KQ76_RS13445,gene-KQ76_RS10040,gene-KQ76_RS04830,gen…
GO:0051171	regulation of nitrogen compound metabolic process	biological_process	0.68638	1	9	89	227	1912	gene-KQ76_RS01320,gene-KQ76_RS05020,gene-KQ76_RS03350,gene-KQ76_RS10595,gene-KQ76_RS08630,gene-KQ76_RS13605,gene-KQ76_RS00810,gene-KQ76_RS10635,gene-KQ76_RS08625
GO:0031323	regulation of cellular metabolic process	biological_process	0.6887	1	9	89	228	1912	gene-KQ76_RS01320,gene-KQ76_RS05020,gene-KQ76_RS03350,gene-KQ76_RS10595,gene-KQ76_RS08630,gene-KQ76_RS08625,gene-KQ76_RS10635,gene-KQ76_RS00810,gene-KQ76_RS13605
GO:0009378	four-way junction helicase activity	molecular_function	0.68955	1	1	89	22	1912	gene-KQ76_RS05020
GO:0034654	nucleobase-containing compound biosynthetic process	biological_process	0.69146	1	12	89	295	1912	gene-KQ76_RS03595,gene-KQ76_RS05020,gene-KQ76_RS03350,gene-KQ76_RS08240,gene-KQ76_RS01320,gene-KQ76_RS08630,gene-KQ76_RS00810,gene-KQ76_RS13605,gene-KQ76_RS10635,gene-KQ76_RS08625,gene-KQ76_RS10595,gene-KQ76_RS04965
GO:0048523	negative regulation of cellular process	biological_process	0.69716	1	1	89	27	1912	gene-KQ76_RS03350
GO:0016903	oxidoreductase activity, acting on the aldehyde or oxo group of donors	molecular_function	0.70482	1	1	89	23	1912	gene-KQ76_RS00495
GO:0060255	regulation of macromolecule metabolic process	biological_process	0.70784	1	9	89	232	1912	gene-KQ76_RS08630,gene-KQ76_RS13605,gene-KQ76_RS00810,gene-KQ76_RS08625,gene-KQ76_RS10635,gene-KQ76_RS10595,gene-KQ76_RS05020,gene-KQ76_RS03350,gene-KQ76_RS01320
GO:0080090	regulation of primary metabolic process	biological_process	0.70891	1	9	89	231	1912	gene-KQ76_RS03350,gene-KQ76_RS05020,gene-KQ76_RS01320,gene-KQ76_RS00810,gene-KQ76_RS13605,gene-KQ76_RS08625,gene-KQ76_RS10635,gene-KQ76_RS08630,gene-KQ76_RS10595
GO:0006281	DNA repair	biological_process	0.70948	1	3	89	72	1912	gene-KQ76_RS07855,gene-KQ76_RS06620,gene-KQ76_RS05020
GO:1901607	alpha-amino acid biosynthetic process	biological_process	0.71066	1	2	89	49	1912	gene-KQ76_RS02480,gene-KQ76_RS00505
GO:0071705	nitrogen compound transport	biological_process	0.7111	1	4	89	101	1912	gene-KQ76_RS06835,gene-KQ76_RS06620,gene-KQ76_RS05020,gene-KQ76_RS00495
GO:0043232	intracellular non-membrane-bounded organelle	cellular_component	0.71541	1	3	89	102	1912	gene-KQ76_RS12090,gene-KQ76_RS02480,gene-KQ76_RS05845
GO:0034622	cellular protein-containing complex assembly	biological_process	0.71636	1	1	89	30	1912	gene-KQ76_RS13190
GO:0002949	tRNA threonylcarbamoyladenosine modification	biological_process	0.72149	1	1	89	24	1912	gene-KQ76_RS05020
GO:0070525	tRNA threonylcarbamoyladenosine metabolic process	biological_process	0.72149	1	1	89	24	1912	gene-KQ76_RS05020
GO:0042592	homeostatic process	biological_process	0.72367	1	1	89	29	1912	gene-KQ76_RS05020
GO:0019222	regulation of metabolic process	biological_process	0.72619	1	9	89	235	1912	gene-KQ76_RS08625,gene-KQ76_RS10635,gene-KQ76_RS13605,gene-KQ76_RS00810,gene-KQ76_RS08630,gene-KQ76_RS10595,gene-KQ76_RS03350,gene-KQ76_RS05020,gene-KQ76_RS01320
GO:0006820	anion transport	biological_process	0.72883	1	1	89	25	1912	gene-KQ76_RS06835
GO:0008982	protein-N(PI)-phosphohistidine-sugar phosphotransferase activity	molecular_function	0.73387	1	1	89	24	1912	gene-KQ76_RS04895
GO:0006974	cellular response to DNA damage stimulus	biological_process	0.73444	1	3	89	75	1912	gene-KQ76_RS07855,gene-KQ76_RS06620,gene-KQ76_RS05020
GO:0043228	non-membrane-bounded organelle	cellular_component	0.73505	1	3	89	105	1912	gene-KQ76_RS02480,gene-KQ76_RS12090,gene-KQ76_RS05845
GO:0043604	amide biosynthetic process	biological_process	0.73795	1	4	89	122	1912	gene-KQ76_RS05845,gene-KQ76_RS02940,gene-KQ76_RS04865,gene-KQ76_RS02480
GO:0048519	negative regulation of biological process	biological_process	0.7388	1	1	89	30	1912	gene-KQ76_RS03350
GO:0006418	tRNA aminoacylation for protein translation	biological_process	0.74423	1	1	89	24	1912	gene-KQ76_RS02940
GO:0016070	RNA metabolic process	biological_process	0.75007	1	14	89	353	1912	gene-KQ76_RS09045,gene-KQ76_RS02940,gene-KQ76_RS10595,gene-KQ76_RS08625,gene-KQ76_RS10635,gene-KQ76_RS13605,gene-KQ76_RS00810,gene-KQ76_RS08630,gene-KQ76_RS09500,gene-KQ76_RS01355,gene-KQ76_RS01320,gene-KQ76_RS02480,gene-KQ76_RS03350,gene-KQ76_RS05020
GO:0033554	cellular response to stress	biological_process	0.75135	1	3	89	78	1912	gene-KQ76_RS07855,gene-KQ76_RS05020,gene-KQ76_RS06620
GO:0051276	chromosome organization	biological_process	0.75167	1	1	89	30	1912	gene-KQ76_RS05020
GO:0008652	cellular amino acid biosynthetic process	biological_process	0.75421	1	2	89	54	1912	gene-KQ76_RS00505,gene-KQ76_RS02480
GO:0043229	intracellular organelle	cellular_component	0.75427	1	6	89	184	1912	gene-KQ76_RS10635,gene-KQ76_RS05845,gene-KQ76_RS10655,gene-KQ76_RS07855,gene-KQ76_RS02480,gene-KQ76_RS12090
GO:0065003	protein-containing complex assembly	biological_process	0.75481	1	1	89	35	1912	gene-KQ76_RS13190
GO:0004175	endopeptidase activity	molecular_function	0.75636	1	2	89	61	1912	gene-KQ76_RS11935,gene-KQ76_RS04865
GO:0016879	ligase activity, forming carbon-nitrogen bonds	molecular_function	0.75667	1	1	89	27	1912	gene-KQ76_RS04965
GO:0003857	3-hydroxyacyl-CoA dehydrogenase activity	molecular_function	0.76136	1	1	89	25	1912	gene-KQ76_RS04965
GO:0043167	ion binding	molecular_function	0.76347	1	20	89	449	1912	gene-KQ76_RS10635,gene-KQ76_RS04965,gene-KQ76_RS09045,gene-KQ76_RS07855,gene-KQ76_RS10550,gene-KQ76_RS05165,gene-KQ76_RS02480,gene-KQ76_RS13605,gene-KQ76_RS00495,gene-KQ76_RS01355,gene-KQ76_RS03340,gene-KQ76_RS10675,gene-KQ76_RS04865,gene-KQ76_RS02940,gene-KQ76_RS10100,gene-KQ76_RS03345,gene-KQ76_RS10110,gene-KQ76_RS07860,gene-KQ76_RS05020,gene-KQ76_RS08240
GO:0006351	transcription, DNA-templated	biological_process	0.76746	1	9	89	242	1912	gene-KQ76_RS08625,gene-KQ76_RS10635,gene-KQ76_RS00810,gene-KQ76_RS13605,gene-KQ76_RS08630,gene-KQ76_RS10595,gene-KQ76_RS03350,gene-KQ76_RS05020,gene-KQ76_RS01320
GO:0097659	nucleic acid-templated transcription	biological_process	0.76746	1	9	89	242	1912	gene-KQ76_RS05020,gene-KQ76_RS03350,gene-KQ76_RS01320,gene-KQ76_RS08630,gene-KQ76_RS10635,gene-KQ76_RS08625,gene-KQ76_RS00810,gene-KQ76_RS13605,gene-KQ76_RS10595
GO:0046914	transition metal ion binding	molecular_function	0.76819	1	2	89	66	1912	gene-KQ76_RS13605,gene-KQ76_RS09045
GO:0004812	aminoacyl-tRNA ligase activity	molecular_function	0.77185	1	1	89	26	1912	gene-KQ76_RS02940
GO:0016875	ligase activity, forming carbon-oxygen bonds	molecular_function	0.77185	1	1	89	26	1912	gene-KQ76_RS02940
GO:0043038	amino acid activation	biological_process	0.77185	1	1	89	26	1912	gene-KQ76_RS02940
GO:0043039	tRNA aminoacylation	biological_process	0.77185	1	1	89	26	1912	gene-KQ76_RS02940
GO:0032787	monocarboxylic acid metabolic process	biological_process	0.77873	1	2	89	53	1912	gene-KQ76_RS04965,gene-KQ76_RS04895
GO:0003723	RNA binding	molecular_function	0.77886	1	5	89	135	1912	gene-KQ76_RS05020,gene-KQ76_RS03340,gene-KQ76_RS09500,gene-KQ76_RS08240,gene-KQ76_RS04865
GO:0046434	organophosphate catabolic process	biological_process	0.78042	1	1	89	29	1912	gene-KQ76_RS00510
GO:0032774	RNA biosynthetic process	biological_process	0.78069	1	9	89	245	1912	gene-KQ76_RS10595,gene-KQ76_RS13605,gene-KQ76_RS00810,gene-KQ76_RS10635,gene-KQ76_RS08625,gene-KQ76_RS08630,gene-KQ76_RS01320,gene-KQ76_RS03350,gene-KQ76_RS05020
GO:0006412	translation	biological_process	0.78463	1	3	89	104	1912	gene-KQ76_RS02480,gene-KQ76_RS02940,gene-KQ76_RS05845
GO:0015078	proton transmembrane transporter activity	molecular_function	0.79401	1	1	89	35	1912	gene-KQ76_RS10665
GO:0071944	cell periphery	cellular_component	0.7941	1	2	89	62	1912	gene-KQ76_RS02710,gene-KQ76_RS13540
GO:0006464	cellular protein modification process	biological_process	0.79552	1	1	89	35	1912	gene-KQ76_RS01405
GO:0036211	protein modification process	biological_process	0.79552	1	1	89	35	1912	gene-KQ76_RS01405
GO:0043603	cellular amide metabolic process	biological_process	0.79638	1	4	89	133	1912	gene-KQ76_RS04865,gene-KQ76_RS02940,gene-KQ76_RS02480,gene-KQ76_RS05845
GO:0004518	nuclease activity	molecular_function	0.80169	1	1	89	37	1912	gene-KQ76_RS07855
GO:0006139	nucleobase-containing compound metabolic process	biological_process	0.80665	1	21	89	522	1912	gene-KQ76_RS10635,gene-KQ76_RS08630,gene-KQ76_RS09045,gene-KQ76_RS04965,gene-KQ76_RS07855,gene-KQ76_RS01320,gene-KQ76_RS02480,gene-KQ76_RS08625,gene-KQ76_RS00810,gene-KQ76_RS13605,gene-KQ76_RS06620,gene-KQ76_RS09500,gene-KQ76_RS03340,gene-KQ76_RS01355,gene-KQ76_RS02940,gene-KQ76_RS10595,gene-KQ76_RS03345,gene-KQ76_RS03350,gene-KQ76_RS05020,gene-KQ76_RS03595,gene-KQ76_RS08240
GO:0071702	organic substance transport	biological_process	0.80716	1	5	89	138	1912	gene-KQ76_RS00495,gene-KQ76_RS10665,gene-KQ76_RS05020,gene-KQ76_RS06620,gene-KQ76_RS06835
GO:0043226	organelle	cellular_component	0.81423	1	6	89	198	1912	gene-KQ76_RS05845,gene-KQ76_RS10635,gene-KQ76_RS12090,gene-KQ76_RS02480,gene-KQ76_RS07855,gene-KQ76_RS10655
GO:0005634	nucleus	cellular_component	0.82743	1	2	89	70	1912	gene-KQ76_RS10635,gene-KQ76_RS07855
GO:0031974	membrane-enclosed lumen	cellular_component	0.82809	1	1	89	39	1912	gene-KQ76_RS02480
GO:0043233	organelle lumen	cellular_component	0.82809	1	1	89	39	1912	gene-KQ76_RS02480
GO:0070013	intracellular organelle lumen	cellular_component	0.82809	1	1	89	39	1912	gene-KQ76_RS02480
GO:1902494	catalytic complex	cellular_component	0.83553	1	1	89	38	1912	gene-KQ76_RS09030
GO:0003677	DNA binding	molecular_function	0.83801	1	10	89	270	1912	gene-KQ76_RS10635,gene-KQ76_RS06620,gene-KQ76_RS08630,gene-KQ76_RS10595,gene-KQ76_RS12090,gene-KQ76_RS07855,gene-KQ76_RS03350,gene-KQ76_RS05020,gene-KQ76_RS01320,gene-KQ76_RS10690
GO:0016746	transferase activity, transferring acyl groups	molecular_function	0.8393	1	2	89	73	1912	gene-KQ76_RS04865,gene-KQ76_RS01365
GO:0016043	cellular component organization	biological_process	0.84002	1	3	89	105	1912	gene-KQ76_RS05020,gene-KQ76_RS13190,gene-KQ76_RS12395
GO:0003678	DNA helicase activity	molecular_function	0.84122	1	1	89	34	1912	gene-KQ76_RS05020
GO:0065008	regulation of biological quality	biological_process	0.84477	1	1	89	43	1912	gene-KQ76_RS05020
GO:0032555	purine ribonucleotide binding	molecular_function	0.85122	1	11	89	273	1912	gene-KQ76_RS05020,gene-KQ76_RS05165,gene-KQ76_RS08240,gene-KQ76_RS00495,gene-KQ76_RS03340,gene-KQ76_RS02940,gene-KQ76_RS04965,gene-KQ76_RS04865,gene-KQ76_RS10110,gene-KQ76_RS10100,gene-KQ76_RS03345
GO:0035639	purine ribonucleoside triphosphate binding	molecular_function	0.85122	1	11	89	273	1912	gene-KQ76_RS08240,gene-KQ76_RS05165,gene-KQ76_RS05020,gene-KQ76_RS04965,gene-KQ76_RS02940,gene-KQ76_RS04865,gene-KQ76_RS10100,gene-KQ76_RS03345,gene-KQ76_RS10110,gene-KQ76_RS00495,gene-KQ76_RS03340
GO:0016053	organic acid biosynthetic process	biological_process	0.85619	1	2	89	70	1912	gene-KQ76_RS02480,gene-KQ76_RS00505
GO:0046394	carboxylic acid biosynthetic process	biological_process	0.85619	1	2	89	70	1912	gene-KQ76_RS02480,gene-KQ76_RS00505
GO:0017076	purine nucleotide binding	molecular_function	0.85645	1	11	89	275	1912	gene-KQ76_RS03340,gene-KQ76_RS00495,gene-KQ76_RS10100,gene-KQ76_RS10110,gene-KQ76_RS03345,gene-KQ76_RS02940,gene-KQ76_RS04965,gene-KQ76_RS04865,gene-KQ76_RS05165,gene-KQ76_RS05020,gene-KQ76_RS08240
GO:0043168	anion binding	molecular_function	0.85747	1	15	89	357	1912	gene-KQ76_RS02940,gene-KQ76_RS04865,gene-KQ76_RS04965,gene-KQ76_RS07860,gene-KQ76_RS03345,gene-KQ76_RS10100,gene-KQ76_RS10110,gene-KQ76_RS07855,gene-KQ76_RS00495,gene-KQ76_RS03340,gene-KQ76_RS01355,gene-KQ76_RS08240,gene-KQ76_RS02480,gene-KQ76_RS05165,gene-KQ76_RS05020
GO:0003674	molecular_function	molecular_function	0.86528	1	74	89	1634	1912	gene-KQ76_RS06195,gene-KQ76_RS10595,gene-KQ76_RS10110,gene-KQ76_RS13605,gene-KQ76_RS01355,gene-KQ76_RS08240,gene-KQ76_RS13750,gene-KQ76_RS05020,gene-KQ76_RS04965,gene-KQ76_RS10655,gene-KQ76_RS13445,gene-KQ76_RS01450,gene-KQ76_RS01320,gene-KQ76_RS10580,gene-KQ76_RS04830,gene-KQ76_RS13350,gene-KQ76_RS04865,gene-KQ76_RS11935,gene-KQ76_RS06835,gene-KQ76_RS08625,gene-KQ76_RS00495,gene-KQ76_RS00810,gen…
GO:0022607	cellular component assembly	biological_process	0.86613	1	1	89	51	1912	gene-KQ76_RS13190
GO:0005524	ATP binding	molecular_function	0.86802	1	10	89	256	1912	gene-KQ76_RS04865,gene-KQ76_RS02940,gene-KQ76_RS04965,gene-KQ76_RS10100,gene-KQ76_RS10110,gene-KQ76_RS03345,gene-KQ76_RS00495,gene-KQ76_RS03340,gene-KQ76_RS08240,gene-KQ76_RS05020
GO:0032559	adenyl ribonucleotide binding	molecular_function	0.86802	1	10	89	256	1912	gene-KQ76_RS02940,gene-KQ76_RS04965,gene-KQ76_RS04865,gene-KQ76_RS10100,gene-KQ76_RS03345,gene-KQ76_RS10110,gene-KQ76_RS00495,gene-KQ76_RS03340,gene-KQ76_RS08240,gene-KQ76_RS05020
GO:0006631	fatty acid metabolic process	biological_process	0.86862	1	1	89	37	1912	gene-KQ76_RS04965
GO:0032553	ribonucleotide binding	molecular_function	0.87023	1	11	89	280	1912	gene-KQ76_RS08240,gene-KQ76_RS05165,gene-KQ76_RS05020,gene-KQ76_RS02940,gene-KQ76_RS04965,gene-KQ76_RS04865,gene-KQ76_RS10100,gene-KQ76_RS10110,gene-KQ76_RS03345,gene-KQ76_RS00495,gene-KQ76_RS03340
GO:0034220	ion transmembrane transport	biological_process	0.87149	1	1	89	45	1912	gene-KQ76_RS01365
GO:0030554	adenyl nucleotide binding	molecular_function	0.87294	1	10	89	258	1912	gene-KQ76_RS08240,gene-KQ76_RS05020,gene-KQ76_RS04865,gene-KQ76_RS02940,gene-KQ76_RS04965,gene-KQ76_RS10100,gene-KQ76_RS10110,gene-KQ76_RS03345,gene-KQ76_RS00495,gene-KQ76_RS03340
GO:0050661	NADP binding	molecular_function	0.87549	1	1	89	37	1912	gene-KQ76_RS04965
GO:0008643	carbohydrate transport	biological_process	0.8772	1	1	89	39	1912	gene-KQ76_RS10665
GO:0010467	gene expression	biological_process	0.87842	1	15	89	437	1912	gene-KQ76_RS01320,gene-KQ76_RS02480,gene-KQ76_RS03350,gene-KQ76_RS05020,gene-KQ76_RS05845,gene-KQ76_RS02940,gene-KQ76_RS09045,gene-KQ76_RS11935,gene-KQ76_RS10595,gene-KQ76_RS00810,gene-KQ76_RS13605,gene-KQ76_RS10635,gene-KQ76_RS08625,gene-KQ76_RS01355,gene-KQ76_RS08630
GO:0000166	nucleotide binding	molecular_function	0.87878	1	15	89	367	1912	gene-KQ76_RS00510,gene-KQ76_RS05165,gene-KQ76_RS13350,gene-KQ76_RS05020,gene-KQ76_RS08240,gene-KQ76_RS02480,gene-KQ76_RS00495,gene-KQ76_RS03340,gene-KQ76_RS01355,gene-KQ76_RS04965,gene-KQ76_RS02940,gene-KQ76_RS04865,gene-KQ76_RS10110,gene-KQ76_RS10100,gene-KQ76_RS03345
GO:1901265	nucleoside phosphate binding	molecular_function	0.87878	1	15	89	367	1912	gene-KQ76_RS00510,gene-KQ76_RS13350,gene-KQ76_RS05020,gene-KQ76_RS05165,gene-KQ76_RS02480,gene-KQ76_RS08240,gene-KQ76_RS00495,gene-KQ76_RS01355,gene-KQ76_RS03340,gene-KQ76_RS04965,gene-KQ76_RS02940,gene-KQ76_RS04865,gene-KQ76_RS10110,gene-KQ76_RS10100,gene-KQ76_RS03345
GO:0008094	DNA-dependent ATPase activity	molecular_function	0.87961	1	1	89	39	1912	gene-KQ76_RS05020
GO:0043933	protein-containing complex subunit organization	biological_process	0.88339	1	1	89	48	1912	gene-KQ76_RS13190
GO:0006950	response to stress	biological_process	0.8863	1	3	89	107	1912	gene-KQ76_RS06620,gene-KQ76_RS05020,gene-KQ76_RS07855
GO:0016874	ligase activity	molecular_function	0.89053	1	2	89	69	1912	gene-KQ76_RS04965,gene-KQ76_RS02940
GO:0050794	regulation of cellular process	biological_process	0.89369	1	10	89	305	1912	gene-KQ76_RS10590,gene-KQ76_RS05020,gene-KQ76_RS03350,gene-KQ76_RS01320,gene-KQ76_RS08630,gene-KQ76_RS08625,gene-KQ76_RS10635,gene-KQ76_RS13605,gene-KQ76_RS00810,gene-KQ76_RS10595
GO:0090304	nucleic acid metabolic process	biological_process	0.89424	1	16	89	442	1912	gene-KQ76_RS01320,gene-KQ76_RS02480,gene-KQ76_RS09045,gene-KQ76_RS07855,gene-KQ76_RS10635,gene-KQ76_RS08630,gene-KQ76_RS03350,gene-KQ76_RS05020,gene-KQ76_RS02940,gene-KQ76_RS10595,gene-KQ76_RS00810,gene-KQ76_RS13605,gene-KQ76_RS08625,gene-KQ76_RS01355,gene-KQ76_RS09500,gene-KQ76_RS06620
GO:0036094	small molecule binding	molecular_function	0.89705	1	17	89	415	1912	gene-KQ76_RS00495,gene-KQ76_RS01355,gene-KQ76_RS03340,gene-KQ76_RS02940,gene-KQ76_RS04865,gene-KQ76_RS03345,gene-KQ76_RS10110,gene-KQ76_RS10100,gene-KQ76_RS07860,gene-KQ76_RS05020,gene-KQ76_RS08240,gene-KQ76_RS04965,gene-KQ76_RS07855,gene-KQ76_RS00510,gene-KQ76_RS13350,gene-KQ76_RS05165,gene-KQ76_RS02480
GO:0097367	carbohydrate derivative binding	molecular_function	0.89765	1	11	89	290	1912	gene-KQ76_RS10110,gene-KQ76_RS10100,gene-KQ76_RS03345,gene-KQ76_RS04965,gene-KQ76_RS02940,gene-KQ76_RS04865,gene-KQ76_RS03340,gene-KQ76_RS00495,gene-KQ76_RS08240,gene-KQ76_RS05020,gene-KQ76_RS05165
GO:0016747	transferase activity, transferring acyl groups other than amino-acyl groups	molecular_function	0.90548	1	1	89	55	1912	gene-KQ76_RS01365
GO:0016779	nucleotidyltransferase activity	molecular_function	0.90711	1	1	89	47	1912	gene-KQ76_RS00515
GO:0008168	methyltransferase activity	molecular_function	0.90785	1	1	89	48	1912	gene-KQ76_RS01355
GO:0071840	cellular component organization or biogenesis	biological_process	0.91069	1	3	89	124	1912	gene-KQ76_RS12395,gene-KQ76_RS13190,gene-KQ76_RS05020
GO:0016032	viral process	biological_process	0.91216	1	1	89	51	1912	gene-KQ76_RS04865
GO:0050789	regulation of biological process	biological_process	0.91515	1	10	89	316	1912	gene-KQ76_RS08630,gene-KQ76_RS13605,gene-KQ76_RS00810,gene-KQ76_RS10635,gene-KQ76_RS08625,gene-KQ76_RS10595,gene-KQ76_RS05020,gene-KQ76_RS10590,gene-KQ76_RS03350,gene-KQ76_RS01320
GO:0003676	nucleic acid binding	molecular_function	0.92169	1	14	89	403	1912	gene-KQ76_RS10635,gene-KQ76_RS09500,gene-KQ76_RS08630,gene-KQ76_RS06620,gene-KQ76_RS03340,gene-KQ76_RS04865,gene-KQ76_RS10595,gene-KQ76_RS12090,gene-KQ76_RS07855,gene-KQ76_RS03350,gene-KQ76_RS05020,gene-KQ76_RS01320,gene-KQ76_RS10690,gene-KQ76_RS08240
GO:0016741	transferase activity, transferring one-carbon groups	molecular_function	0.93933	1	1	89	56	1912	gene-KQ76_RS01355
GO:0006310	DNA recombination	biological_process	0.94228	1	1	89	58	1912	gene-KQ76_RS05020
GO:0044403	symbiotic process	biological_process	0.94476	1	1	89	61	1912	gene-KQ76_RS04865
GO:0044085	cellular component biogenesis	biological_process	0.94669	1	1	89	72	1912	gene-KQ76_RS13190
GO:0005515	protein binding	molecular_function	0.94916	1	3	89	128	1912	gene-KQ76_RS05020,gene-KQ76_RS00505,gene-KQ76_RS12395
GO:0065007	biological regulation	biological_process	0.95039	1	10	89	339	1912	gene-KQ76_RS10590,gene-KQ76_RS05020,gene-KQ76_RS03350,gene-KQ76_RS01320,gene-KQ76_RS08630,gene-KQ76_RS10635,gene-KQ76_RS08625,gene-KQ76_RS00810,gene-KQ76_RS13605,gene-KQ76_RS10595
GO:0003700	DNA-binding transcription factor activity	molecular_function	0.96098	1	2	89	117	1912	gene-KQ76_RS03350,gene-KQ76_RS01320
GO:0097159	organic cyclic compound binding	molecular_function	0.96552	1	26	89	691	1912	gene-KQ76_RS10690,gene-KQ76_RS08240,gene-KQ76_RS03350,gene-KQ76_RS05020,gene-KQ76_RS02940,gene-KQ76_RS04865,gene-KQ76_RS07860,gene-KQ76_RS10595,gene-KQ76_RS03345,gene-KQ76_RS10100,gene-KQ76_RS10110,gene-KQ76_RS00495,gene-KQ76_RS03340,gene-KQ76_RS09500,gene-KQ76_RS06620,gene-KQ76_RS01355,gene-KQ76_RS01320,gene-KQ76_RS02480,gene-KQ76_RS00510,gene-KQ76_RS05165,gene-KQ76_RS13350,gene-KQ76_RS04965,gen…
GO:1901363	heterocyclic compound binding	molecular_function	0.96552	1	26	89	691	1912	gene-KQ76_RS05165,gene-KQ76_RS13350,gene-KQ76_RS00510,gene-KQ76_RS02480,gene-KQ76_RS01320,gene-KQ76_RS08630,gene-KQ76_RS10635,gene-KQ76_RS12090,gene-KQ76_RS07855,gene-KQ76_RS04965,gene-KQ76_RS05020,gene-KQ76_RS03350,gene-KQ76_RS08240,gene-KQ76_RS10690,gene-KQ76_RS09500,gene-KQ76_RS06620,gene-KQ76_RS03340,gene-KQ76_RS01355,gene-KQ76_RS00495,gene-KQ76_RS07860,gene-KQ76_RS10595,gene-KQ76_RS03345,gen…
GO:0005488	binding	molecular_function	0.96786	1	33	89	859	1912	gene-KQ76_RS01320,gene-KQ76_RS12395,gene-KQ76_RS00510,gene-KQ76_RS13350,gene-KQ76_RS05165,gene-KQ76_RS04965,gene-KQ76_RS12090,gene-KQ76_RS08240,gene-KQ76_RS05020,gene-KQ76_RS10100,gene-KQ76_RS03345,gene-KQ76_RS10110,gene-KQ76_RS10595,gene-KQ76_RS13605,gene-KQ76_RS01355,gene-KQ76_RS09500,gene-KQ76_RS06620,gene-KQ76_RS03340,gene-KQ76_RS02480,gene-KQ76_RS10550,gene-KQ76_RS09045,gene-KQ76_RS07855,gen…
GO:0140110	transcription regulator activity	molecular_function	0.97228	1	2	89	125	1912	gene-KQ76_RS01320,gene-KQ76_RS03350
GO:0006259	DNA metabolic process	biological_process	0.97749	1	3	89	147	1912	gene-KQ76_RS05020,gene-KQ76_RS06620,gene-KQ76_RS07855
GO:0032991	protein-containing complex	cellular_component	0.99049	1	2	89	142	1912	gene-KQ76_RS04660,gene-KQ76_RS09030
GO:0140097	catalytic activity, acting on DNA	molecular_function	0.99179	1	1	89	96	1912	gene-KQ76_RS05020
