# Supplementary material for: Steamed panax notoginseng mitigates CA-MRSA USA300-induced necroptosis in human neutrophils
Source: Front Pharmacol. 2025 May 30;16:1546652. doi: 10.3389/fphar.2025.1546652 (PMC12163054; doi:10.3389/fphar.2025.1546652)
Supplement: Supplementary file 4 [file DataSheet2.xlsx]

## Sheet: Up
#Term	Database	ID	Input number	Background number	P-Value	Corrected P-Value	Input	KEGG_ID/KO	Hyperlink
Biosynthesis of amino acids	KEGG PATHWAY	sax01230	30	98	3.08048e-13	1.78668e-11	gene-KQ76_RS08880|gene-KQ76_RS06760|gene-KQ76_RS10445|gene-KQ76_RS06765|gene-KQ76_RS06780|gene-KQ76_RS11300|gene-KQ76_RS08640|gene-KQ76_RS15250|gene-KQ76_RS01565|gene-KQ76_RS10430|gene-KQ76_RS02120|gene-KQ76_RS10160|gene-KQ76_RS02365|gene-KQ76_RS03830|gene-KQ76_RS03835|gene-KQ76_RS06775|gene-KQ76_RS10450|gene-KQ76_RS06770|gene-KQ76_RS10455|gene-KQ76_RS00660|gene-KQ76_RS06415|gene-KQ76_RS13770|gen…	sax:USA300HOU_1727|sax:USA300HOU_1328|sax:USA300HOU_2052|sax:USA300HOU_1329|sax:USA300HOU_1332|sax:USA300HOU_2202|sax:USA300HOU_1681|sax:USA300HOU_2674|sax:USA300HOU_0379|sax:USA300HOU_2049|sax:USA300HOU_0473|sax:USA300HOU_2014|sax:USA300HOU_0507|sax:USA300HOU_0803|sax:USA300HOU_0804|sax:USA300HOU_1331|sax:USA300HOU_2053|sax:USA300HOU_1330|sax:USA300HOU_2054|sax:USA300HOU_0197|sax:USA300HOU_1271|…	http://www.genome.jp/kegg-bin/show_pathway?sax01230/sax:USA300HOU_1727%09red/sax:USA300HOU_2052%09red/sax:USA300HOU_2053%09red/sax:USA300HOU_2054%09red/sax:USA300HOU_0806%09red/sax:USA300HOU_0805%09red/sax:USA300HOU_0804%09red/sax:USA300HOU_0803%09red/sax:USA300HOU_0802%09red/sax:USA300HOU_1273%09red/sax:USA300HOU_1329%09red/sax:USA300HOU_1328%09red/sax:USA300HOU_0197%09red/sax:USA300HOU_0472%09r…
Microbial metabolism in diverse environments	KEGG PATHWAY	sax01120	26	133	5.80805e-08	1.68433e-06	gene-KQ76_RS12955|gene-KQ76_RS06760|gene-KQ76_RS06765|gene-KQ76_RS08640|gene-KQ76_RS13600|gene-KQ76_RS01560|gene-KQ76_RS02120|gene-KQ76_RS10160|gene-KQ76_RS02365|gene-KQ76_RS00920|gene-KQ76_RS03830|gene-KQ76_RS03835|gene-KQ76_RS06615|gene-KQ76_RS13365|gene-KQ76_RS06775|gene-KQ76_RS06770|gene-KQ76_RS02650|gene-KQ76_RS02770|gene-KQ76_RS06415|gene-KQ76_RS06430|gene-KQ76_RS06420|gene-KQ76_RS06425|gen…	sax:USA300HOU_2513|sax:USA300HOU_1328|sax:USA300HOU_1329|sax:USA300HOU_1681|sax:USA300HOU_2641|sax:USA300HOU_0378|sax:USA300HOU_0473|sax:USA300HOU_2014|sax:USA300HOU_0507|sax:USA300HOU_0251|sax:USA300HOU_0803|sax:USA300HOU_0804|sax:USA300HOU_1298|sax:USA300HOU_2596|sax:USA300HOU_1331|sax:USA300HOU_1330|sax:USA300HOU_0544|sax:USA300HOU_0569|sax:USA300HOU_1271|sax:USA300HOU_1275|sax:USA300HOU_1273|…	http://www.genome.jp/kegg-bin/show_pathway?sax01120/sax:USA300HOU_2596%09red/sax:USA300HOU_1274%09red/sax:USA300HOU_2641%09red/sax:USA300HOU_0806%09red/sax:USA300HOU_0805%09red/sax:USA300HOU_0804%09red/sax:USA300HOU_0803%09red/sax:USA300HOU_0802%09red/sax:USA300HOU_1329%09red/sax:USA300HOU_1328%09red/sax:USA300HOU_0472%09red/sax:USA300HOU_0473%09red/sax:USA300HOU_1681%09red/sax:USA300HOU_1298%09r…
2-Oxocarboxylic acid metabolism	KEGG PATHWAY	sax01210	11	19	1.09247e-07	2.1121e-06	gene-KQ76_RS10430|gene-KQ76_RS10425|gene-KQ76_RS10450|gene-KQ76_RS06760|gene-KQ76_RS10445|gene-KQ76_RS06765|gene-KQ76_RS10455|gene-KQ76_RS00660|gene-KQ76_RS11300|gene-KQ76_RS08640|gene-KQ76_RS06415	sax:USA300HOU_2049|sax:USA300HOU_2048|sax:USA300HOU_2053|sax:USA300HOU_1328|sax:USA300HOU_2052|sax:USA300HOU_1329|sax:USA300HOU_2054|sax:USA300HOU_0197|sax:USA300HOU_2202|sax:USA300HOU_1681|sax:USA300HOU_1271|	http://www.genome.jp/kegg-bin/show_pathway?sax01210/sax:USA300HOU_1271%09red/sax:USA300HOU_1329%09red/sax:USA300HOU_2049%09red/sax:USA300HOU_2048%09red/sax:USA300HOU_2202%09red/sax:USA300HOU_1328%09red/sax:USA300HOU_2052%09red/sax:USA300HOU_2053%09red/sax:USA300HOU_0197%09red/sax:USA300HOU_2054%09red/sax:USA300HOU_1681%09red
Metabolic pathways	KEGG PATHWAY	sax01100	54	485	1.50326e-07	2.17973e-06	gene-KQ76_RS08880|gene-KQ76_RS13035|gene-KQ76_RS01465|gene-KQ76_RS10455|gene-KQ76_RS00660|gene-KQ76_RS06760|gene-KQ76_RS10445|gene-KQ76_RS06765|gene-KQ76_RS11300|gene-KQ76_RS06780|gene-KQ76_RS08640|gene-KQ76_RS13475|gene-KQ76_RS13600|gene-KQ76_RS15250|gene-KQ76_RS12425|gene-KQ76_RS01565|gene-KQ76_RS10430|gene-KQ76_RS02120|gene-KQ76_RS10160|gene-KQ76_RS04155|gene-KQ76_RS03160|gene-KQ76_RS06425|gen…	sax:USA300HOU_1727|sax:USA300HOU_2530|sax:USA300HOU_0360|sax:USA300HOU_2054|sax:USA300HOU_0197|sax:USA300HOU_1328|sax:USA300HOU_2052|sax:USA300HOU_1329|sax:USA300HOU_2202|sax:USA300HOU_1332|sax:USA300HOU_1681|sax:USA300HOU_2619|sax:USA300HOU_2641|sax:USA300HOU_2674|sax:USA300HOU_2407|sax:USA300HOU_0379|sax:USA300HOU_2049|sax:USA300HOU_0473|sax:USA300HOU_2014|sax:USA300HOU_0893|sax:USA300HOU_0672|…	http://www.genome.jp/kegg-bin/show_pathway?sax01100/sax:USA300HOU_2410%09red/sax:USA300HOU_2411%09red/sax:USA300HOU_2596%09red/sax:USA300HOU_0261%09red/sax:USA300HOU_1569%09red/sax:USA300HOU_0360%09red/sax:USA300HOU_1727%09red/sax:USA300HOU_1274%09red/sax:USA300HOU_2606%09red/sax:USA300HOU_2605%09red/sax:USA300HOU_2052%09red/sax:USA300HOU_2053%09red/sax:USA300HOU_0672%09red/sax:USA300HOU_2641%09r…
Biosynthesis of secondary metabolites	KEGG PATHWAY	sax01110	33	223	3.0603e-07	3.54995e-06	gene-KQ76_RS08880|gene-KQ76_RS02770|gene-KQ76_RS06760|gene-KQ76_RS10445|gene-KQ76_RS06765|gene-KQ76_RS06780|gene-KQ76_RS11300|gene-KQ76_RS08640|gene-KQ76_RS15250|gene-KQ76_RS06455|gene-KQ76_RS01565|gene-KQ76_RS10430|gene-KQ76_RS02120|gene-KQ76_RS02365|gene-KQ76_RS00920|gene-KQ76_RS03830|gene-KQ76_RS03835|gene-KQ76_RS06775|gene-KQ76_RS10450|gene-KQ76_RS06770|gene-KQ76_RS10455|gene-KQ76_RS00660|gen…	sax:USA300HOU_1727|sax:USA300HOU_0569|sax:USA300HOU_1328|sax:USA300HOU_2052|sax:USA300HOU_1329|sax:USA300HOU_1332|sax:USA300HOU_2202|sax:USA300HOU_1681|sax:USA300HOU_2674|sax:USA300HOU_1277|sax:USA300HOU_0379|sax:USA300HOU_2049|sax:USA300HOU_0473|sax:USA300HOU_0507|sax:USA300HOU_0251|sax:USA300HOU_0803|sax:USA300HOU_0804|sax:USA300HOU_1331|sax:USA300HOU_2053|sax:USA300HOU_1330|sax:USA300HOU_2054|…	http://www.genome.jp/kegg-bin/show_pathway?sax01110/sax:USA300HOU_1727%09red/sax:USA300HOU_1274%09red/sax:USA300HOU_2052%09red/sax:USA300HOU_2053%09red/sax:USA300HOU_2054%09red/sax:USA300HOU_0806%09red/sax:USA300HOU_0805%09red/sax:USA300HOU_0804%09red/sax:USA300HOU_0803%09red/sax:USA300HOU_0802%09red/sax:USA300HOU_1273%09red/sax:USA300HOU_1329%09red/sax:USA300HOU_1328%09red/sax:USA300HOU_0197%09r…
Lysine biosynthesis	KEGG PATHWAY	sax00300	8	11	1.90239e-06	1.83898e-05	gene-KQ76_RS06420|gene-KQ76_RS10160|gene-KQ76_RS06775|gene-KQ76_RS06760|gene-KQ76_RS06770|gene-KQ76_RS06765|gene-KQ76_RS06780|gene-KQ76_RS06415	sax:USA300HOU_1273|sax:USA300HOU_2014|sax:USA300HOU_1331|sax:USA300HOU_1328|sax:USA300HOU_1330|sax:USA300HOU_1329|sax:USA300HOU_1332|sax:USA300HOU_1271|	http://www.genome.jp/kegg-bin/show_pathway?sax00300/sax:USA300HOU_2014%09red/sax:USA300HOU_1273%09red/sax:USA300HOU_1271%09red/sax:USA300HOU_1332%09red/sax:USA300HOU_1330%09red/sax:USA300HOU_1331%09red/sax:USA300HOU_1329%09red/sax:USA300HOU_1328%09red
Cysteine and methionine metabolism	KEGG PATHWAY	sax00270	8	20	5.25494e-05	0.000430058	gene-KQ76_RS06420|gene-KQ76_RS01565|gene-KQ76_RS01560|gene-KQ76_RS02365|gene-KQ76_RS00920|gene-KQ76_RS06760|gene-KQ76_RS06765|gene-KQ76_RS06415	sax:USA300HOU_1273|sax:USA300HOU_0379|sax:USA300HOU_0378|sax:USA300HOU_0507|sax:USA300HOU_0251|sax:USA300HOU_1328|sax:USA300HOU_1329|sax:USA300HOU_1271|	http://www.genome.jp/kegg-bin/show_pathway?sax00270/sax:USA300HOU_0251%09red/sax:USA300HOU_0379%09red/sax:USA300HOU_0378%09red/sax:USA300HOU_1271%09red/sax:USA300HOU_1273%09red/sax:USA300HOU_0507%09red/sax:USA300HOU_1329%09red/sax:USA300HOU_1328%09red
Biosynthesis of antibiotics	KEGG PATHWAY	sax01130	23	165	5.93183e-05	0.000430058	gene-KQ76_RS08880|gene-KQ76_RS02770|gene-KQ76_RS06760|gene-KQ76_RS06765|gene-KQ76_RS11300|gene-KQ76_RS08640|gene-KQ76_RS06455|gene-KQ76_RS10430|gene-KQ76_RS02120|gene-KQ76_RS02365|gene-KQ76_RS00920|gene-KQ76_RS03830|gene-KQ76_RS03835|gene-KQ76_RS06775|gene-KQ76_RS06770|gene-KQ76_RS00660|gene-KQ76_RS06415|gene-KQ76_RS06420|gene-KQ76_RS10425|gene-KQ76_RS02115|gene-KQ76_RS03825|gene-KQ76_RS03845|gen…	sax:USA300HOU_1727|sax:USA300HOU_0569|sax:USA300HOU_1328|sax:USA300HOU_1329|sax:USA300HOU_2202|sax:USA300HOU_1681|sax:USA300HOU_1277|sax:USA300HOU_2049|sax:USA300HOU_0473|sax:USA300HOU_0507|sax:USA300HOU_0251|sax:USA300HOU_0803|sax:USA300HOU_0804|sax:USA300HOU_1331|sax:USA300HOU_1330|sax:USA300HOU_0197|sax:USA300HOU_1271|sax:USA300HOU_1273|sax:USA300HOU_2048|sax:USA300HOU_0472|sax:USA300HOU_0802|…	http://www.genome.jp/kegg-bin/show_pathway?sax01130/sax:USA300HOU_1727%09red/sax:USA300HOU_0806%09red/sax:USA300HOU_0805%09red/sax:USA300HOU_0804%09red/sax:USA300HOU_0803%09red/sax:USA300HOU_0802%09red/sax:USA300HOU_1329%09red/sax:USA300HOU_1328%09red/sax:USA300HOU_0197%09red/sax:USA300HOU_0472%09red/sax:USA300HOU_0473%09red/sax:USA300HOU_1681%09red/sax:USA300HOU_1277%09red/sax:USA300HOU_0251%09r…
Monobactam biosynthesis	KEGG PATHWAY	sax00261	5	5	6.88766e-05	0.000443871	gene-KQ76_RS06415|gene-KQ76_RS06775|gene-KQ76_RS06760|gene-KQ76_RS06770|gene-KQ76_RS06765	sax:USA300HOU_1271|sax:USA300HOU_1331|sax:USA300HOU_1328|sax:USA300HOU_1330|sax:USA300HOU_1329|	http://www.genome.jp/kegg-bin/show_pathway?sax00261/sax:USA300HOU_1329%09red/sax:USA300HOU_1328%09red/sax:USA300HOU_1330%09red/sax:USA300HOU_1331%09red/sax:USA300HOU_1271%09red
Glycine, serine and threonine metabolism	KEGG PATHWAY	sax00260	9	29	8.97135e-05	0.000520338	gene-KQ76_RS06420|gene-KQ76_RS06425|gene-KQ76_RS13405|gene-KQ76_RS13410|gene-KQ76_RS06760|gene-KQ76_RS06765|gene-KQ76_RS06415|gene-KQ76_RS03840|gene-KQ76_RS06430	sax:USA300HOU_1273|sax:USA300HOU_1274|sax:USA300HOU_2605|sax:USA300HOU_2606|sax:USA300HOU_1328|sax:USA300HOU_1329|sax:USA300HOU_1271|sax:USA300HOU_0805|sax:USA300HOU_1275|	http://www.genome.jp/kegg-bin/show_pathway?sax00260/sax:USA300HOU_0805%09red/sax:USA300HOU_1274%09red/sax:USA300HOU_1273%09red/sax:USA300HOU_1271%09red/sax:USA300HOU_1275%09red/sax:USA300HOU_2606%09red/sax:USA300HOU_2605%09red/sax:USA300HOU_1329%09red/sax:USA300HOU_1328%09red
Valine, leucine and isoleucine biosynthesis	KEGG PATHWAY	sax00290	6	12	0.000186039	0.000980932	gene-KQ76_RS10430|gene-KQ76_RS10425|gene-KQ76_RS10450|gene-KQ76_RS10445|gene-KQ76_RS10455|gene-KQ76_RS11300	sax:USA300HOU_2049|sax:USA300HOU_2048|sax:USA300HOU_2053|sax:USA300HOU_2052|sax:USA300HOU_2054|sax:USA300HOU_2202|	http://www.genome.jp/kegg-bin/show_pathway?sax00290/sax:USA300HOU_2049%09red/sax:USA300HOU_2048%09red/sax:USA300HOU_2202%09red/sax:USA300HOU_2052%09red/sax:USA300HOU_2053%09red/sax:USA300HOU_2054%09red
C5-Branched dibasic acid metabolism	KEGG PATHWAY	sax00660	5	9	0.000462315	0.00223452	gene-KQ76_RS11300|gene-KQ76_RS11295|gene-KQ76_RS10430|gene-KQ76_RS10450|gene-KQ76_RS10455	sax:USA300HOU_2202|sax:USA300HOU_2201|sax:USA300HOU_2049|sax:USA300HOU_2053|sax:USA300HOU_2054|	http://www.genome.jp/kegg-bin/show_pathway?sax00660/sax:USA300HOU_2049%09red/sax:USA300HOU_2053%09red/sax:USA300HOU_2202%09red/sax:USA300HOU_2201%09red/sax:USA300HOU_2054%09red
Butanoate metabolism	KEGG PATHWAY	sax00650	6	17	0.00081618	0.00364142	gene-KQ76_RS11295|gene-KQ76_RS10430|gene-KQ76_RS13365|gene-KQ76_RS00370|gene-KQ76_RS02770|gene-KQ76_RS11300	sax:USA300HOU_2201|sax:USA300HOU_2049|sax:USA300HOU_2596|sax:USA300HOU_0138|sax:USA300HOU_0569|sax:USA300HOU_2202|	http://www.genome.jp/kegg-bin/show_pathway?sax00650/sax:USA300HOU_2596%09red/sax:USA300HOU_0569%09red/sax:USA300HOU_2049%09red/sax:USA300HOU_2202%09red/sax:USA300HOU_2201%09red/sax:USA300HOU_0138%09red
Biotin metabolism	KEGG PATHWAY	sax00780	5	11	0.000927419	0.00384217	gene-KQ76_RS12425|gene-KQ76_RS12445|gene-KQ76_RS12435|gene-KQ76_RS12430|gene-KQ76_RS12440	sax:USA300HOU_2407|sax:USA300HOU_2411|sax:USA300HOU_2409|sax:USA300HOU_2408|sax:USA300HOU_2410|	http://www.genome.jp/kegg-bin/show_pathway?sax00780/sax:USA300HOU_2409%09red/sax:USA300HOU_2408%09red/sax:USA300HOU_2410%09red/sax:USA300HOU_2411%09red/sax:USA300HOU_2407%09red
ABC transporters	KEGG PATHWAY	sax02010	13	85	0.00126085	0.00487528	gene-KQ76_RS12565|gene-KQ76_RS12570|gene-KQ76_RS02075|gene-KQ76_RS12575|gene-KQ76_RS04040|gene-KQ76_RS13820|gene-KQ76_RS04435|gene-KQ76_RS04030|gene-KQ76_RS12075|gene-KQ76_RS12070|gene-KQ76_RS11635|gene-KQ76_RS04445|gene-KQ76_RS12580	sax:USA300HOU_2434|sax:USA300HOU_2435|sax:USA300HOU_0464|sax:USA300HOU_2436|sax:USA300HOU_0849|sax:USA300HOU_2686|sax:USA300HOU_0946|sax:USA300HOU_0847|sax:USA300HOU_2343|sax:USA300HOU_2342|sax:USA300HOU_2260|sax:USA300HOU_0948|sax:USA300HOU_2437|	http://www.genome.jp/kegg-bin/show_pathway?sax02010/sax:USA300HOU_2342%09red/sax:USA300HOU_2434%09red/sax:USA300HOU_2436%09red/sax:USA300HOU_2437%09red/sax:USA300HOU_2343%09red/sax:USA300HOU_2260%09red/sax:USA300HOU_2435%09red/sax:USA300HOU_0849%09red/sax:USA300HOU_0946%09red/sax:USA300HOU_0464%09red/sax:USA300HOU_0948%09red/sax:USA300HOU_0847%09red/sax:USA300HOU_2686%09red
Glycolysis / Gluconeogenesis	KEGG PATHWAY	sax00010	8	39	0.00230598	0.00835916	gene-KQ76_RS13035|gene-KQ76_RS03840|gene-KQ76_RS01065|gene-KQ76_RS03830|gene-KQ76_RS03825|gene-KQ76_RS03845|gene-KQ76_RS00920|gene-KQ76_RS03835	sax:USA300HOU_2530|sax:USA300HOU_0805|sax:USA300HOU_0277|sax:USA300HOU_0803|sax:USA300HOU_0802|sax:USA300HOU_0806|sax:USA300HOU_0251|sax:USA300HOU_0804|	http://www.genome.jp/kegg-bin/show_pathway?sax00010/sax:USA300HOU_0806%09red/sax:USA300HOU_0805%09red/sax:USA300HOU_0804%09red/sax:USA300HOU_0803%09red/sax:USA300HOU_0802%09red/sax:USA300HOU_0251%09red/sax:USA300HOU_2530%09red/sax:USA300HOU_0277%09red
Carbon metabolism	KEGG PATHWAY	sax01200	10	81	0.016961	0.0578669	gene-KQ76_RS06455|gene-KQ76_RS01560|gene-KQ76_RS03830|gene-KQ76_RS02365|gene-KQ76_RS03835|gene-KQ76_RS03845|gene-KQ76_RS03825|gene-KQ76_RS02770|gene-KQ76_RS08640|gene-KQ76_RS03840	sax:USA300HOU_1277|sax:USA300HOU_0378|sax:USA300HOU_0803|sax:USA300HOU_0507|sax:USA300HOU_0804|sax:USA300HOU_0806|sax:USA300HOU_0802|sax:USA300HOU_0569|sax:USA300HOU_1681|sax:USA300HOU_0805|	http://www.genome.jp/kegg-bin/show_pathway?sax01200/sax:USA300HOU_1277%09red/sax:USA300HOU_0806%09red/sax:USA300HOU_0805%09red/sax:USA300HOU_0804%09red/sax:USA300HOU_0803%09red/sax:USA300HOU_0378%09red/sax:USA300HOU_0569%09red/sax:USA300HOU_0507%09red/sax:USA300HOU_1681%09red/sax:USA300HOU_0802%09red
RNA degradation	KEGG PATHWAY	sax03018	3	14	0.0533371	0.171864	gene-KQ76_RS03845|gene-KQ76_RS10295|gene-KQ76_RS08085	sax:USA300HOU_0806|sax:USA300HOU_2024|sax:USA300HOU_1581|	http://www.genome.jp/kegg-bin/show_pathway?sax03018/sax:USA300HOU_0806%09red/sax:USA300HOU_2024%09red/sax:USA300HOU_1581%09red
Fructose and mannose metabolism	KEGG PATHWAY	sax00051	3	16	0.070564	0.196563	gene-KQ76_RS00975|gene-KQ76_RS03835|gene-KQ76_RS13600	sax:USA300HOU_0261|sax:USA300HOU_0804|sax:USA300HOU_2641|	http://www.genome.jp/kegg-bin/show_pathway?sax00051/sax:USA300HOU_0261%09red/sax:USA300HOU_0804%09red/sax:USA300HOU_2641%09red
Pantothenate and CoA biosynthesis	KEGG PATHWAY	sax00770	3	16	0.070564	0.196563	gene-KQ76_RS11300|gene-KQ76_RS10430|gene-KQ76_RS10425	sax:USA300HOU_2202|sax:USA300HOU_2049|sax:USA300HOU_2048|	http://www.genome.jp/kegg-bin/show_pathway?sax00770/sax:USA300HOU_2049%09red/sax:USA300HOU_2048%09red/sax:USA300HOU_2202%09red
Pyruvate metabolism	KEGG PATHWAY	sax00620	5	39	0.072711	0.196563	gene-KQ76_RS02770|gene-KQ76_RS12955|gene-KQ76_RS02650|gene-KQ76_RS10445|gene-KQ76_RS00920	sax:USA300HOU_0569|sax:USA300HOU_2513|sax:USA300HOU_0544|sax:USA300HOU_2052|sax:USA300HOU_0251|	http://www.genome.jp/kegg-bin/show_pathway?sax00620/sax:USA300HOU_2052%09red/sax:USA300HOU_0569%09red/sax:USA300HOU_0544%09red/sax:USA300HOU_0251%09red/sax:USA300HOU_2513%09red
Glutathione metabolism	KEGG PATHWAY	sax00480	2	7	0.0745582	0.196563	gene-KQ76_RS08640|gene-KQ76_RS13475	sax:USA300HOU_1681|sax:USA300HOU_2619|	http://www.genome.jp/kegg-bin/show_pathway?sax00480/sax:USA300HOU_2619%09red/sax:USA300HOU_1681%09red
Sulfur metabolism	KEGG PATHWAY	sax00920	2	8	0.090136	0.209115	gene-KQ76_RS01465|gene-KQ76_RS02365	sax:USA300HOU_0360|sax:USA300HOU_0507|	http://www.genome.jp/kegg-bin/show_pathway?sax00920/sax:USA300HOU_0507%09red/sax:USA300HOU_0360%09red
Riboflavin metabolism	KEGG PATHWAY	sax00740	2	8	0.090136	0.209115	gene-KQ76_RS01465|gene-KQ76_RS01790	sax:USA300HOU_0360|sax:USA300HOU_0405|	http://www.genome.jp/kegg-bin/show_pathway?sax00740/sax:USA300HOU_0360%09red/sax:USA300HOU_0405%09red
Benzoate degradation	KEGG PATHWAY	sax00362	2	8	0.090136	0.209115	gene-KQ76_RS02770|gene-KQ76_RS06615	sax:USA300HOU_0569|sax:USA300HOU_1298|	http://www.genome.jp/kegg-bin/show_pathway?sax00362/sax:USA300HOU_1298%09red/sax:USA300HOU_0569%09red
Ribosome	KEGG PATHWAY	sax03010	6	58	0.108303	0.239104	gene-KQ76_RS11440|gene-KQ76_RS11370|gene-KQ76_RS11405|gene-KQ76_RS11425|gene-KQ76_RS11430|gene-KQ76_RS11435	sax:USA300HOU_2232|sax:USA300HOU_2218|sax:USA300HOU_2225|sax:USA300HOU_2229|sax:USA300HOU_2230|sax:USA300HOU_2231|	http://www.genome.jp/kegg-bin/show_pathway?sax03010/sax:USA300HOU_2229%09red/sax:USA300HOU_2225%09red/sax:USA300HOU_2232%09red/sax:USA300HOU_2230%09red/sax:USA300HOU_2231%09red/sax:USA300HOU_2218%09red
Alanine, aspartate and glutamate metabolism	KEGG PATHWAY	sax00250	3	20	0.111307	0.239104	gene-KQ76_RS02115|gene-KQ76_RS13365|gene-KQ76_RS02120	sax:USA300HOU_0472|sax:USA300HOU_2596|sax:USA300HOU_0473|	http://www.genome.jp/kegg-bin/show_pathway?sax00250/sax:USA300HOU_2596%09red/sax:USA300HOU_0472%09red/sax:USA300HOU_0473%09red
Tryptophan metabolism	KEGG PATHWAY	sax00380	2	10	0.123713	0.256262	gene-KQ76_RS02770|gene-KQ76_RS06455	sax:USA300HOU_0569|sax:USA300HOU_1277|	http://www.genome.jp/kegg-bin/show_pathway?sax00380/sax:USA300HOU_1277%09red/sax:USA300HOU_0569%09red
Propanoate metabolism	KEGG PATHWAY	sax00640	3	23	0.146494	0.292988	gene-KQ76_RS02770|gene-KQ76_RS13365|gene-KQ76_RS00920	sax:USA300HOU_0569|sax:USA300HOU_2596|sax:USA300HOU_0251|	http://www.genome.jp/kegg-bin/show_pathway?sax00640/sax:USA300HOU_0569%09red/sax:USA300HOU_0251%09red/sax:USA300HOU_2596%09red
Nitrogen metabolism	KEGG PATHWAY	sax00910	2	13	0.178379	0.344865	gene-KQ76_RS02115|gene-KQ76_RS02120	sax:USA300HOU_0472|sax:USA300HOU_0473|	http://www.genome.jp/kegg-bin/show_pathway?sax00910/sax:USA300HOU_0472%09red/sax:USA300HOU_0473%09red
beta-Lactam resistance	KEGG PATHWAY	sax01501	2	14	0.197348	0.369231	gene-KQ76_RS04445|gene-KQ76_RS04435	sax:USA300HOU_0948|sax:USA300HOU_0946|	http://www.genome.jp/kegg-bin/show_pathway?sax01501/sax:USA300HOU_0948%09red/sax:USA300HOU_0946%09red
Histidine metabolism	KEGG PATHWAY	sax00340	2	16	0.235909	0.427586	gene-KQ76_RS13770|gene-KQ76_RS15250	sax:USA300HOU_2675|sax:USA300HOU_2674|	http://www.genome.jp/kegg-bin/show_pathway?sax00340/sax:USA300HOU_2674%09red/sax:USA300HOU_2675%09red
Methane metabolism	KEGG PATHWAY	sax00680	2	18	0.274846	0.478803	gene-KQ76_RS03845|gene-KQ76_RS03840	sax:USA300HOU_0806|sax:USA300HOU_0805|	http://www.genome.jp/kegg-bin/show_pathway?sax00680/sax:USA300HOU_0806%09red/sax:USA300HOU_0805%09red
Degradation of aromatic compounds	KEGG PATHWAY	sax01220	1	6	0.309195	0.478803	gene-KQ76_RS06615	sax:USA300HOU_1298|	http://www.genome.jp/kegg-bin/show_pathway?sax01220/sax:USA300HOU_1298%09red
beta-Alanine metabolism	KEGG PATHWAY	sax00410	1	6	0.309195	0.478803	gene-KQ76_RS13365	sax:USA300HOU_2596|	http://www.genome.jp/kegg-bin/show_pathway?sax00410/sax:USA300HOU_2596%09red
D-Alanine metabolism	KEGG PATHWAY	sax00473	1	6	0.309195	0.478803	gene-KQ76_RS04155	sax:USA300HOU_0893|	http://www.genome.jp/kegg-bin/show_pathway?sax00473/sax:USA300HOU_0893%09red
Selenocompound metabolism	KEGG PATHWAY	sax00450	1	6	0.309195	0.478803	gene-KQ76_RS01565	sax:USA300HOU_0379|	http://www.genome.jp/kegg-bin/show_pathway?sax00450/sax:USA300HOU_0379%09red
Glyoxylate and dicarboxylate metabolism	KEGG PATHWAY	sax00630	2	20	0.313699	0.478803	gene-KQ76_RS02770|gene-KQ76_RS06455	sax:USA300HOU_0569|sax:USA300HOU_1277|	http://www.genome.jp/kegg-bin/show_pathway?sax00630/sax:USA300HOU_1277%09red/sax:USA300HOU_0569%09red
Phosphotransferase system (PTS)	KEGG PATHWAY	sax02060	2	23	0.371026	0.551783	gene-KQ76_RS13035|gene-KQ76_RS13600	sax:USA300HOU_2530|sax:USA300HOU_2641|	http://www.genome.jp/kegg-bin/show_pathway?sax02060/sax:USA300HOU_2530%09red/sax:USA300HOU_2641%09red
Staphylococcus aureus infection	KEGG PATHWAY	sax05150	3	40	0.382009	0.553913	gene-KQ76_RS02705|gene-KQ76_RS02700|gene-KQ76_RS04155	sax:USA300HOU_0556|sax:USA300HOU_0555|sax:USA300HOU_0893|	http://www.genome.jp/kegg-bin/show_pathway?sax05150/sax:USA300HOU_0555%09red/sax:USA300HOU_0893%09red/sax:USA300HOU_0556%09red
One carbon pool by folate	KEGG PATHWAY	sax00670	1	9	0.410628	0.567058	gene-KQ76_RS01560	sax:USA300HOU_0378|	http://www.genome.jp/kegg-bin/show_pathway?sax00670/sax:USA300HOU_0378%09red
Pentose and glucuronate interconversions	KEGG PATHWAY	sax00040	1	9	0.410628	0.567058	gene-KQ76_RS00975	sax:USA300HOU_0261|	http://www.genome.jp/kegg-bin/show_pathway?sax00040/sax:USA300HOU_0261%09red
Lysine degradation	KEGG PATHWAY	sax00310	1	10	0.441034	0.594884	gene-KQ76_RS02770	sax:USA300HOU_0569|	http://www.genome.jp/kegg-bin/show_pathway?sax00310/sax:USA300HOU_0569%09red
Terpenoid backbone biosynthesis	KEGG PATHWAY	sax00900	1	11	0.469882	0.61939	gene-KQ76_RS02770	sax:USA300HOU_0569|	http://www.genome.jp/kegg-bin/show_pathway?sax00900/sax:USA300HOU_0569%09red
Cationic antimicrobial peptide (CAMP) resistance	KEGG PATHWAY	sax01503	1	12	0.49725	0.626967	gene-KQ76_RS04155	sax:USA300HOU_0893|	http://www.genome.jp/kegg-bin/show_pathway?sax01503/sax:USA300HOU_0893%09red
Fatty acid degradation	KEGG PATHWAY	sax00071	1	12	0.49725	0.626967	gene-KQ76_RS02770	sax:USA300HOU_0569|	http://www.genome.jp/kegg-bin/show_pathway?sax00071/sax:USA300HOU_0569%09red
Valine, leucine and isoleucine degradation	KEGG PATHWAY	sax00280	1	13	0.523213	0.645667	gene-KQ76_RS02770	sax:USA300HOU_0569|	http://www.genome.jp/kegg-bin/show_pathway?sax00280/sax:USA300HOU_0569%09red
Glycerolipid metabolism	KEGG PATHWAY	sax00561	1	15	0.571211	0.676127	gene-KQ76_RS03160	sax:USA300HOU_0672|	http://www.genome.jp/kegg-bin/show_pathway?sax00561/sax:USA300HOU_0672%09red
Starch and sucrose metabolism	KEGG PATHWAY	sax00500	1	15	0.571211	0.676127	gene-KQ76_RS01065	sax:USA300HOU_0277|	http://www.genome.jp/kegg-bin/show_pathway?sax00500/sax:USA300HOU_0277%09red
Fatty acid metabolism	KEGG PATHWAY	sax01212	1	18	0.634351	0.735848	gene-KQ76_RS02770	sax:USA300HOU_0569|	http://www.genome.jp/kegg-bin/show_pathway?sax01212/sax:USA300HOU_0569%09red
Phenylalanine, tyrosine and tryptophan biosynthesis	KEGG PATHWAY	sax00400	1	19	0.653273	0.742938	gene-KQ76_RS08880	sax:USA300HOU_1727|	http://www.genome.jp/kegg-bin/show_pathway?sax00400/sax:USA300HOU_1727%09red
Quorum sensing	KEGG PATHWAY	sax02024	3	64	0.679142	0.753175	gene-KQ76_RS04445|gene-KQ76_RS00895|gene-KQ76_RS04435	sax:USA300HOU_0948|sax:USA300HOU_0246|sax:USA300HOU_0946|	http://www.genome.jp/kegg-bin/show_pathway?sax02024/sax:USA300HOU_0948%09red/sax:USA300HOU_0946%09red/sax:USA300HOU_0246%09red
Arginine biosynthesis	KEGG PATHWAY	sax00220	1	21	0.688246	0.753175	gene-KQ76_RS00660	sax:USA300HOU_0197|	http://www.genome.jp/kegg-bin/show_pathway?sax00220/sax:USA300HOU_0197%09red
Citrate cycle (TCA cycle)	KEGG PATHWAY	sax00020	1	22	0.704395	0.756572	gene-KQ76_RS08640	sax:USA300HOU_1681|	http://www.genome.jp/kegg-bin/show_pathway?sax00020/sax:USA300HOU_1681%09red
Pyrimidine metabolism	KEGG PATHWAY	sax00240	1	28	0.785244	0.813288	gene-KQ76_RS08025	sax:USA300HOU_1569|	http://www.genome.jp/kegg-bin/show_pathway?sax00240/sax:USA300HOU_1569%09red
Amino sugar and nucleotide sugar metabolism	KEGG PATHWAY	sax00520	1	28	0.785244	0.813288	gene-KQ76_RS13035	sax:USA300HOU_2530|	http://www.genome.jp/kegg-bin/show_pathway?sax00520/sax:USA300HOU_2530%09red
Two-component system	KEGG PATHWAY	sax02020	2	76	0.917626	0.933724	gene-KQ76_RS02770|gene-KQ76_RS04155	sax:USA300HOU_0569|sax:USA300HOU_0893|	http://www.genome.jp/kegg-bin/show_pathway?sax02020/sax:USA300HOU_0569%09red/sax:USA300HOU_0893%09red
Aminoacyl-tRNA biosynthesis	KEGG PATHWAY	sax00970	2	83	0.939435	0.939435	gene-KQ76_RS08575|gene-KQ76_RS08010	sax:USA300HOU_1669|sax:USA300HOU_1566|	http://www.genome.jp/kegg-bin/show_pathway?sax00970/sax:USA300HOU_1566%09red/sax:USA300HOU_1669%09red

## Sheet: Down
#Term	Database	ID	Input number	Background number	P-Value	Corrected P-Value	Input	KEGG_ID/KO	Hyperlink
Riboflavin metabolism	KEGG PATHWAY	sax00740	4	8	0.00069435	0.0230664	gene-KQ76_RS09030|gene-KQ76_RS09040|gene-KQ76_RS09045|gene-KQ76_RS09035	sax:USA300HOU_1757|sax:USA300HOU_1759|sax:USA300HOU_1760|sax:USA300HOU_1758|	http://www.genome.jp/kegg-bin/show_pathway?sax00740/sax:USA300HOU_1760%09red/sax:USA300HOU_1757%09red/sax:USA300HOU_1758%09red/sax:USA300HOU_1759%09red
Two-component system	KEGG PATHWAY	sax02020	10	76	0.00104847	0.0230664	gene-KQ76_RS01040|gene-KQ76_RS00500|gene-KQ76_RS08625|gene-KQ76_RS00520|gene-KQ76_RS08630|gene-KQ76_RS10570|gene-KQ76_RS10575|gene-KQ76_RS10590|gene-KQ76_RS10580|gene-KQ76_RS10595	sax:USA300HOU_0273|sax:USA300HOU_0165|sax:USA300HOU_1679|sax:USA300HOU_0178|sax:USA300HOU_1680|sax:USA300HOU_2070|sax:USA300HOU_2071|sax:USA300HOU_2074|sax:USA300HOU_2072|sax:USA300HOU_2075|	http://www.genome.jp/kegg-bin/show_pathway?sax02020/sax:USA300HOU_0273%09red/sax:USA300HOU_0165%09red/sax:USA300HOU_1680%09red/sax:USA300HOU_2074%09red/sax:USA300HOU_2075%09red/sax:USA300HOU_1679%09red/sax:USA300HOU_0178%09red/sax:USA300HOU_2070%09red/sax:USA300HOU_2071%09red/sax:USA300HOU_2072%09red
Metabolic pathways	KEGG PATHWAY	sax01100	31	485	0.00267723	0.039266	gene-KQ76_RS09040|gene-KQ76_RS09045|gene-KQ76_RS13350|gene-KQ76_RS00580|gene-KQ76_RS08240|gene-KQ76_RS01355|gene-KQ76_RS00040|gene-KQ76_RS04965|gene-KQ76_RS13605|gene-KQ76_RS04970|gene-KQ76_RS07865|gene-KQ76_RS13750|gene-KQ76_RS04975|gene-KQ76_RS00510|gene-KQ76_RS07860|gene-KQ76_RS09025|gene-KQ76_RS10670|gene-KQ76_RS05845|gene-KQ76_RS13445|gene-KQ76_RS04980|gene-KQ76_RS01365|gene-KQ76_RS04830|gen…	sax:USA300HOU_1759|sax:USA300HOU_1760|sax:USA300HOU_0251|sax:USA300HOU_0181|sax:USA300HOU_1611|sax:USA300HOU_0338|sax:USA300HOU_0008|sax:USA300HOU_1010|sax:USA300HOU_2642|sax:USA300HOU_1011|sax:USA300HOU_1538|sax:USA300HOU_2671|sax:USA300HOU_1012|sax:USA300HOU_0167|sax:USA300HOU_1537|sax:USA300HOU_1756|sax:USA300HOU_0573|sax:USA300HOU_1169|sax:USA300HOU_2614|sax:USA300HOU_1013|sax:USA300HOU_0340|…	http://www.genome.jp/kegg-bin/show_pathway?sax01100/sax:USA300HOU_0573%09red/sax:USA300HOU_1536%09red/sax:USA300HOU_1760%09red/sax:USA300HOU_2671%09red/sax:USA300HOU_0340%09red/sax:USA300HOU_1538%09red/sax:USA300HOU_0251%09red/sax:USA300HOU_1169%09red/sax:USA300HOU_1537%09red/sax:USA300HOU_0348%09red/sax:USA300HOU_1013%09red/sax:USA300HOU_0178%09red/sax:USA300HOU_2642%09red/sax:USA300HOU_1012%09r…
Glycerolipid metabolism	KEGG PATHWAY	sax00561	4	15	0.00445028	0.0478285	gene-KQ76_RS01365|gene-KQ76_RS13750|gene-KQ76_RS00580|gene-KQ76_RS06195	sax:USA300HOU_0340|sax:USA300HOU_2671|sax:USA300HOU_0181|sax:USA300HOU_1231|	http://www.genome.jp/kegg-bin/show_pathway?sax00561/sax:USA300HOU_0340%09red/sax:USA300HOU_1231%09red/sax:USA300HOU_2671%09red/sax:USA300HOU_0181%09red
Staphylococcus aureus infection	KEGG PATHWAY	sax05150	6	40	0.00622296	0.0478285	gene-KQ76_RS07285|gene-KQ76_RS12405|gene-KQ76_RS07290|gene-KQ76_RS12395|gene-KQ76_RS13540|gene-KQ76_RS02710	sax:USA300HOU_1430|sax:USA300HOU_2402|sax:USA300HOU_1431|sax:USA300HOU_2401|sax:USA300HOU_2630|sax:USA300HOU_0557|	http://www.genome.jp/kegg-bin/show_pathway?sax05150/sax:USA300HOU_1431%09red/sax:USA300HOU_2401%09red/sax:USA300HOU_2402%09red/sax:USA300HOU_1430%09red/sax:USA300HOU_2630%09red/sax:USA300HOU_0557%09red
Amino sugar and nucleotide sugar metabolism	KEGG PATHWAY	sax00520	5	28	0.00652207	0.0478285	gene-KQ76_RS00505|gene-KQ76_RS01355|gene-KQ76_RS00520|gene-KQ76_RS13605|gene-KQ76_RS00510	sax:USA300HOU_0167|sax:USA300HOU_0338|sax:USA300HOU_0178|sax:USA300HOU_2642|sax:USA300HOU_0167|	http://www.genome.jp/kegg-bin/show_pathway?sax00520/sax:USA300HOU_0338%09red/sax:USA300HOU_0178%09red/sax:USA300HOU_2642%09red/sax:USA300HOU_0167%09red
Purine metabolism	KEGG PATHWAY	sax00230	6	42	0.00767966	0.0482722	gene-KQ76_RS04970|gene-KQ76_RS13445|gene-KQ76_RS04980|gene-KQ76_RS04965|gene-KQ76_RS03595|gene-KQ76_RS04975	sax:USA300HOU_1011|sax:USA300HOU_2614|sax:USA300HOU_1013|sax:USA300HOU_1010|sax:USA300HOU_0756|sax:USA300HOU_1012|	http://www.genome.jp/kegg-bin/show_pathway?sax00230/sax:USA300HOU_1013%09red/sax:USA300HOU_1012%09red/sax:USA300HOU_1011%09red/sax:USA300HOU_1010%09red/sax:USA300HOU_2614%09red/sax:USA300HOU_0756%09red
Biosynthesis of secondary metabolites	KEGG PATHWAY	sax01110	16	223	0.013059	0.0718243	gene-KQ76_RS04970|gene-KQ76_RS07865|gene-KQ76_RS09040|gene-KQ76_RS04830|gene-KQ76_RS09045|gene-KQ76_RS07860|gene-KQ76_RS13350|gene-KQ76_RS07855|gene-KQ76_RS00580|gene-KQ76_RS04980|gene-KQ76_RS09030|gene-KQ76_RS09025|gene-KQ76_RS09035|gene-KQ76_RS04965|gene-KQ76_RS13605|gene-KQ76_RS04975	sax:USA300HOU_1011|sax:USA300HOU_1538|sax:USA300HOU_1759|sax:USA300HOU_0989|sax:USA300HOU_1760|sax:USA300HOU_1537|sax:USA300HOU_0251|sax:USA300HOU_1536|sax:USA300HOU_0181|sax:USA300HOU_1013|sax:USA300HOU_1757|sax:USA300HOU_1756|sax:USA300HOU_1758|sax:USA300HOU_1010|sax:USA300HOU_2642|sax:USA300HOU_1012|	http://www.genome.jp/kegg-bin/show_pathway?sax01110/sax:USA300HOU_0251%09red/sax:USA300HOU_1758%09red/sax:USA300HOU_1759%09red/sax:USA300HOU_1011%09red/sax:USA300HOU_1010%09red/sax:USA300HOU_1760%09red/sax:USA300HOU_1756%09red/sax:USA300HOU_1757%09red/sax:USA300HOU_1536%09red/sax:USA300HOU_1537%09red/sax:USA300HOU_1538%09red/sax:USA300HOU_1013%09red/sax:USA300HOU_0989%09red/sax:USA300HOU_2642%09r…
Quorum sensing	KEGG PATHWAY	sax02024	6	64	0.0427226	0.208866	gene-KQ76_RS09045|gene-KQ76_RS04660|gene-KQ76_RS10655|gene-KQ76_RS05550|gene-KQ76_RS10595|gene-KQ76_RS04865	sax:USA300HOU_1760|sax:USA300HOU_0983|sax:USA300HOU_2087|sax:USA300HOU_1112|sax:USA300HOU_2075|sax:USA300HOU_0996|	http://www.genome.jp/kegg-bin/show_pathway?sax02024/sax:USA300HOU_1112%09red/sax:USA300HOU_1760%09red/sax:USA300HOU_2087%09red/sax:USA300HOU_0996%09red/sax:USA300HOU_0983%09red/sax:USA300HOU_2075%09red
Glyoxylate and dicarboxylate metabolism	KEGG PATHWAY	sax00630	3	20	0.0507801	0.223433	gene-KQ76_RS07865|gene-KQ76_RS07855|gene-KQ76_RS07860	sax:USA300HOU_1538|sax:USA300HOU_1536|sax:USA300HOU_1537|	http://www.genome.jp/kegg-bin/show_pathway?sax00630/sax:USA300HOU_1538%09red/sax:USA300HOU_1536%09red/sax:USA300HOU_1537%09red
Arginine and proline metabolism	KEGG PATHWAY	sax00330	2	12	0.0922161	0.345043	gene-KQ76_RS09025|gene-KQ76_RS00580	sax:USA300HOU_1756|sax:USA300HOU_0181|	http://www.genome.jp/kegg-bin/show_pathway?sax00330/sax:USA300HOU_1756%09red/sax:USA300HOU_0181%09red
Pyrimidine metabolism	KEGG PATHWAY	sax00240	3	28	0.1045	0.345043	gene-KQ76_RS08240|gene-KQ76_RS13445|gene-KQ76_RS03595	sax:USA300HOU_1611|sax:USA300HOU_2614|sax:USA300HOU_0756|	http://www.genome.jp/kegg-bin/show_pathway?sax00240/sax:USA300HOU_2614%09red/sax:USA300HOU_1611%09red/sax:USA300HOU_0756%09red
Biosynthesis of antibiotics	KEGG PATHWAY	sax01130	10	165	0.109026	0.345043	gene-KQ76_RS04970|gene-KQ76_RS05845|gene-KQ76_RS07860|gene-KQ76_RS13350|gene-KQ76_RS07855|gene-KQ76_RS07865|gene-KQ76_RS00580|gene-KQ76_RS09025|gene-KQ76_RS04965|gene-KQ76_RS13605	sax:USA300HOU_1011|sax:USA300HOU_1169|sax:USA300HOU_1537|sax:USA300HOU_0251|sax:USA300HOU_1536|sax:USA300HOU_1538|sax:USA300HOU_0181|sax:USA300HOU_1756|sax:USA300HOU_1010|sax:USA300HOU_2642|	http://www.genome.jp/kegg-bin/show_pathway?sax01130/sax:USA300HOU_0251%09red/sax:USA300HOU_1536%09red/sax:USA300HOU_1011%09red/sax:USA300HOU_1010%09red/sax:USA300HOU_1756%09red/sax:USA300HOU_1169%09red/sax:USA300HOU_1537%09red/sax:USA300HOU_1538%09red/sax:USA300HOU_2642%09red/sax:USA300HOU_0181%09red
Glycine, serine and threonine metabolism	KEGG PATHWAY	sax00260	3	29	0.112354	0.345043	gene-KQ76_RS07865|gene-KQ76_RS07855|gene-KQ76_RS07860	sax:USA300HOU_1538|sax:USA300HOU_1536|sax:USA300HOU_1537|	http://www.genome.jp/kegg-bin/show_pathway?sax00260/sax:USA300HOU_1538%09red/sax:USA300HOU_1536%09red/sax:USA300HOU_1537%09red
ABC transporters	KEGG PATHWAY	sax02010	6	85	0.117628	0.345043	gene-KQ76_RS00815|gene-KQ76_RS05160|gene-KQ76_RS05020|gene-KQ76_RS05015|gene-KQ76_RS03345|gene-KQ76_RS03340	sax:USA300HOU_0232|sax:USA300HOU_1043|sax:USA300HOU_1020|sax:USA300HOU_1019|sax:USA300HOU_0708|sax:USA300HOU_0707|	http://www.genome.jp/kegg-bin/show_pathway?sax02010/sax:USA300HOU_0707%09red/sax:USA300HOU_0708%09red/sax:USA300HOU_1019%09red/sax:USA300HOU_0232%09red/sax:USA300HOU_1043%09red/sax:USA300HOU_1020%09red
Histidine metabolism	KEGG PATHWAY	sax00340	2	16	0.141132	0.388114	gene-KQ76_RS00040|gene-KQ76_RS00580	sax:USA300HOU_0008|sax:USA300HOU_0181|	http://www.genome.jp/kegg-bin/show_pathway?sax00340/sax:USA300HOU_0181%09red/sax:USA300HOU_0008%09red
Galactose metabolism	KEGG PATHWAY	sax00052	2	20	0.194201	0.502639	gene-KQ76_RS00505|gene-KQ76_RS00510	sax:USA300HOU_0167|sax:USA300HOU_0167|	http://www.genome.jp/kegg-bin/show_pathway?sax00052/sax:USA300HOU_0167%09red
Ascorbate and aldarate metabolism	KEGG PATHWAY	sax00053	1	6	0.231886	0.510149	gene-KQ76_RS00580	sax:USA300HOU_0181|	http://www.genome.jp/kegg-bin/show_pathway?sax00053/sax:USA300HOU_0181%09red
beta-Alanine metabolism	KEGG PATHWAY	sax00410	1	6	0.231886	0.510149	gene-KQ76_RS00580	sax:USA300HOU_0181|	http://www.genome.jp/kegg-bin/show_pathway?sax00410/sax:USA300HOU_0181%09red
Chloroalkane and chloroalkene degradation	KEGG PATHWAY	sax00625	1	6	0.231886	0.510149	gene-KQ76_RS00580	sax:USA300HOU_0181|	http://www.genome.jp/kegg-bin/show_pathway?sax00625/sax:USA300HOU_0181%09red
Ubiquinone and other terpenoid-quinone biosynthesis	KEGG PATHWAY	sax00130	1	8	0.287739	0.602882	gene-KQ76_RS04830	sax:USA300HOU_0989|	http://www.genome.jp/kegg-bin/show_pathway?sax00130/sax:USA300HOU_0989%09red
One carbon pool by folate	KEGG PATHWAY	sax00670	1	9	0.314137	0.622536	gene-KQ76_RS07865	sax:USA300HOU_1538|	http://www.genome.jp/kegg-bin/show_pathway?sax00670/sax:USA300HOU_1538%09red
Lysine degradation	KEGG PATHWAY	sax00310	1	10	0.339565	0.622536	gene-KQ76_RS00580	sax:USA300HOU_0181|	http://www.genome.jp/kegg-bin/show_pathway?sax00310/sax:USA300HOU_0181%09red
Tryptophan metabolism	KEGG PATHWAY	sax00380	1	10	0.339565	0.622536	gene-KQ76_RS00580	sax:USA300HOU_0181|	http://www.genome.jp/kegg-bin/show_pathway?sax00380/sax:USA300HOU_0181%09red
Fatty acid degradation	KEGG PATHWAY	sax00071	1	12	0.387652	0.631548	gene-KQ76_RS00580	sax:USA300HOU_0181|	http://www.genome.jp/kegg-bin/show_pathway?sax00071/sax:USA300HOU_0181%09red
Bacterial secretion system	KEGG PATHWAY	sax03070	1	12	0.387652	0.631548	gene-KQ76_RS10655	sax:USA300HOU_2087|	http://www.genome.jp/kegg-bin/show_pathway?sax03070/sax:USA300HOU_2087%09red
Valine, leucine and isoleucine degradation	KEGG PATHWAY	sax00280	1	13	0.410378	0.631548	gene-KQ76_RS00580	sax:USA300HOU_0181|	http://www.genome.jp/kegg-bin/show_pathway?sax00280/sax:USA300HOU_0181%09red
Glycolysis / Gluconeogenesis	KEGG PATHWAY	sax00010	2	39	0.451516	0.631548	gene-KQ76_RS13350|gene-KQ76_RS00580	sax:USA300HOU_0251|sax:USA300HOU_0181|	http://www.genome.jp/kegg-bin/show_pathway?sax00010/sax:USA300HOU_0251%09red/sax:USA300HOU_0181%09red
Pyruvate metabolism	KEGG PATHWAY	sax00620	2	39	0.451516	0.631548	gene-KQ76_RS13350|gene-KQ76_RS00580	sax:USA300HOU_0251|sax:USA300HOU_0181|	http://www.genome.jp/kegg-bin/show_pathway?sax00620/sax:USA300HOU_0251%09red/sax:USA300HOU_0181%09red
Protein export	KEGG PATHWAY	sax03060	1	16	0.473661	0.631548	gene-KQ76_RS10655	sax:USA300HOU_2087|	http://www.genome.jp/kegg-bin/show_pathway?sax03060/sax:USA300HOU_2087%09red
DNA replication	KEGG PATHWAY	sax03030	1	16	0.473661	0.631548	gene-KQ76_RS10690	sax:USA300HOU_1989|	http://www.genome.jp/kegg-bin/show_pathway?sax03030/sax:USA300HOU_1989%09red
Fructose and mannose metabolism	KEGG PATHWAY	sax00051	1	16	0.473661	0.631548	gene-KQ76_RS13605	sax:USA300HOU_2642|	http://www.genome.jp/kegg-bin/show_pathway?sax00051/sax:USA300HOU_2642%09red
Pantothenate and CoA biosynthesis	KEGG PATHWAY	sax00770	1	16	0.473661	0.631548	gene-KQ76_RS10550	sax:USA300HOU_2066|	http://www.genome.jp/kegg-bin/show_pathway?sax00770/sax:USA300HOU_2066%09red
Mismatch repair	KEGG PATHWAY	sax03430	1	17	0.493221	0.636464	gene-KQ76_RS10690	sax:USA300HOU_1989|	http://www.genome.jp/kegg-bin/show_pathway?sax03430/sax:USA300HOU_1989%09red
Folate biosynthesis	KEGG PATHWAY	sax00790	1	20	0.547684	0.636464	gene-KQ76_RS09035	sax:USA300HOU_1758|	http://www.genome.jp/kegg-bin/show_pathway?sax00790/sax:USA300HOU_1758%09red
Alanine, aspartate and glutamate metabolism	KEGG PATHWAY	sax00250	1	20	0.547684	0.636464	gene-KQ76_RS04980	sax:USA300HOU_1013|	http://www.genome.jp/kegg-bin/show_pathway?sax00250/sax:USA300HOU_1013%09red
Cysteine and methionine metabolism	KEGG PATHWAY	sax00270	1	20	0.547684	0.636464	gene-KQ76_RS13350	sax:USA300HOU_0251|	http://www.genome.jp/kegg-bin/show_pathway?sax00270/sax:USA300HOU_0251%09red
Homologous recombination	KEGG PATHWAY	sax03440	1	21	0.564517	0.636464	gene-KQ76_RS10690	sax:USA300HOU_1989|	http://www.genome.jp/kegg-bin/show_pathway?sax03440/sax:USA300HOU_1989%09red
Arginine biosynthesis	KEGG PATHWAY	sax00220	1	21	0.564517	0.636464	gene-KQ76_RS04980	sax:USA300HOU_1013|	http://www.genome.jp/kegg-bin/show_pathway?sax00220/sax:USA300HOU_1013%09red
Oxidative phosphorylation	KEGG PATHWAY	sax00190	1	23	0.596342	0.636464	gene-KQ76_RS10040	sax:USA300HOU_1921|	http://www.genome.jp/kegg-bin/show_pathway?sax00190/sax:USA300HOU_1921%09red
Propanoate metabolism	KEGG PATHWAY	sax00640	1	23	0.596342	0.636464	gene-KQ76_RS13350	sax:USA300HOU_0251|	http://www.genome.jp/kegg-bin/show_pathway?sax00640/sax:USA300HOU_0251%09red
Carbon metabolism	KEGG PATHWAY	sax01200	3	81	0.607534	0.636464	gene-KQ76_RS07865|gene-KQ76_RS07855|gene-KQ76_RS07860	sax:USA300HOU_1538|sax:USA300HOU_1536|sax:USA300HOU_1537|	http://www.genome.jp/kegg-bin/show_pathway?sax01200/sax:USA300HOU_1538%09red/sax:USA300HOU_1536%09red/sax:USA300HOU_1537%09red
Aminoacyl-tRNA biosynthesis	KEGG PATHWAY	sax00970	1	83	0.959593	0.964639	gene-KQ76_RS02940	sax:USA300HOU_0613|	http://www.genome.jp/kegg-bin/show_pathway?sax00970/sax:USA300HOU_0613%09red
Microbial metabolism in diverse environments	KEGG PATHWAY	sax01120	2	133	0.964639	0.964639	gene-KQ76_RS13350|gene-KQ76_RS00580	sax:USA300HOU_0251|sax:USA300HOU_0181|	http://www.genome.jp/kegg-bin/show_pathway?sax01120/sax:USA300HOU_0251%09red/sax:USA300HOU_0181%09red
